# Supplementary material for: IL-4 together with IL-1β induces antitumor Th9 cell differentiation in the absence of TGF-β signaling
Source: Nat Commun. 2019 Mar 26;10:1376. doi: 10.1038/s41467-019-09401-9 (PMC6435687; doi:10.1038/s41467-019-09401-9)
Supplement: Supplementary file 4 — Supplementary Data 1 [file 41467_2019_9401_MOESM4_ESM.xlsx]

## Sheet: Sheet1
Gene list of cluster 2 in Fig. 2
Gene	Gene	Gene	Gene	Gene	Gene	Gene	Gene	Gene	Gene	Gene	Gene	Gene	Gene	Gene
Hamp	mt-Ti	Gm25052	Gm24517	Gm6990	Btbd10	Gm22751	Ccdc43	Gm13415	Olfr769	D5Ertd579e	Nt5c1a	Cacna2d4	2010106C02Rik	Olfr877
Il13	n-R5s97	Meg3	Cxcl16	Gm11568	Snhg4	Olfr392	Pkd1	Gm6578	Nosip	Nudt6	Gprasp1	Gm17491	Gpx3	Zfp943
Csf2	Gzme	Six5	Dclk3	Gm24002	Mrps10	Gm25348	Zfp663	Dennd5b	Cbx8	Gm23980	Vmn1r57	4930562D21Rik	Fis1	Dtx1
Pth	Igkv5-48	Mir344d-3	Creld1	Mir138-1	Tmem56	Armcx3	Gm10398	Derl3	Arhgef12	Phrf1	Nr6a1	LOC100041708	Dhx8	Clec5a
Nts	Mir3096	Olfr906	Ms4a2	Ube2dnl2	Stam	A230107N01Rik	Gjb6	Pdia4	Gm24073	Olfr1247	Inadl	1810022K09Rik	4930429D17Rik	Lax1
Cxcl3	Prp2	Hist1h2ba	Tmem102	Gm9257	Zbtb34	Rpl37	Xist	Mlxip	Pla2g15	Zscan20	Igkv4-61	Gpcpd1	Tdp2	Gm14493
Gm25246	Gm22481	Gm12590	Spam1	Gm10230	2900009J06Rik	Gm23329	Gm16488	Imp4	Gm26619	Relt	Tvp23b	6030445D17Rik	Tmem186	Gm10660
Gm22887	9930017N22Rik	Acot6	Uimc1	Tspan15	Echdc1	Olfr124	Pou3f1	Gm19910	Zufsp	Foxb2	Klhl21	Acin1	Skint4	Gm16131
LOC100503338	Gm5152	Igkv6-29	Gm25454	Ppp1r42	Gm24959	LOC101055805	Gm21949	1700019G17Rik	Kctd11	Prpf39	Ccnj	Gm14243	Rbm15	2410137M14Rik
Gm26446	Snord91a	Igkv6-14	Mir1a-2	LOC102633214	LOC102637542	Kcnb1	Olfr809	Prr5	Gm25039	Runx2os2	Gm22757	4930578G10Rik	Psmb6	Vstm2a
Gm22740	Gm22090	Igkv2-112	4930417O13Rik	LOC102640642	BC049715	1700048O20Rik	Gm22828	Gm26339	Eme2	Litaf	Rbx1	Tex38	Gm10808	Prune2
Gm22297	Olfr732	Gm4950	1700102H20Rik	Adam25	Lactb2	Hspa1a	Hist1h1t	Tnfrsf9	Gm25378	Gm8765	4930516K23Rik	1700123O21Rik	Phlpp2	Olfr191
Il1a	Gm25836	Gm12823	Sema6d	Gm12932	Mir200c	Gm20114	Ighv5-17	Gm16210	Rbmy	Zfp616	Kdm7a	Dok3	Gm23642	Gm24372
Olfr60	Gm10754	Gm24939	Gm22135	Rint1	Gm4524	4930596I21Rik	Mef2b	Gpr150	5430421F17Rik	Endou	Tbc1d9	Dis3l	Slc35b2	Eif3k
Olfr820	Gm21276	Zbtb24	2010204K13Rik	Vmn2r86	Olfr1305	Gm22549	Mir3070b	Tbcc	Tgoln1	Psma6	Ankrd13b	Dnajc7	Mal2	Klrb1b
Il1b	Plac8l1	Usp44	Fam220a	Atp5h	2210015D19Rik	Pkib	Myo10	Spata1	Cd82	Stpg2	Olfr616	Gm22373	Gm23773	2010015M23Rik
Mir1957a	Mir30c-1	n-R5s219	Gm26154	Apobec1	LOC672450	Igkv5-45	Gm25490	Pigg	Slc30a5	Gm24507	Bola3	Coa7	Olfr1285	Zmym1
Ighv1-49	Dll4	Gm24781	Gm22853	Snord14a	Pikfyve	Gm17216	Ighv1-67	Cep104	Cabs1	Gga2	Col20a1	D10Wsu102e	Trim25	Gm24440
Il5	Gm8324	2410007B07Rik	Gng13	Pvt1	LOC102631647	Gm1553	Neil2	Olfr1129	LOC102637038	Krtap4-13	Olfr1051	Cox7b2	Dbf4	Eps15
Gm23102	Gm2694	Gm25859	Sipa1l3	LOC102638941	Gm25264	Mib1	Stom	Gm25607	Mtmr14	E030042O20Rik	Cd300ld	Cypt4	Spag9	Gm15919
Igkv12-38	Olfr709-ps1	Gm24231	LOC102635305	Gm15241	Gm21190 // Gm21149	Prr9	Cxcl5	Igkv12-46	Sp6	Set	Gdi1	Plekha3	Gm12160	Gm25635
Cdon	Lyzl6	Gm24005	Fam210a	Gm22313	Lrrc2	A830080D01Rik	Vmn2r110	Gm26073	Gm12970	Gm11992	Zfp735	LOC100862415 // LOC100862413 // Zscan4f	Gtpbp2	Olfr1271
Gm24282	Adat1	Ighv8-9	Gm22689	Calm5	Sncg	5830428M24Rik	Fbxl15	Szt2	Elac1	A430046D13Rik	Gm24117	Cnot3	Apmap	Zswim6
Inhba	Gm15949	Gm23482	Tirap	Polq	Gm23553	Snhg7 // Snora17	Gm10499	Csnk1g3	Zbtb17	Bdkrb1	Gm13441	Dse	Gm22043	Ehd3
n-R5s70	A230056J06Rik	Gm24053	Ercc6l2	Marcksl1-ps4	Mir381	U2af2	Kcnmb3	Igh-VX24	Igkv4-73	Ighv3-1	Dcun1d2	Gpx2	Bag3	Gm11710
Gm6909	1700011M02Rik	Gm4461	Gm25026	Gm24934	LOC102637820	Tmem69	Ighv9-1	Snhg3	Ifnk	Serinc5	Prrc2c	Ybx1	Lyl1	Fam126a
3110053B16Rik	Gm22534	Klra14-ps	Gm17542	D030028A08Rik	4932415M13Rik	1700028K03Rik	Csnka2ip	Gm24299	Mtr	Med13	Pou2af1	Gm23630	D8Ertd82e	Got1l1
Igkv4-81	Gm25998	Gm23202	LOC102641675	LOC102633047	Olfr180	Igkv14-100	LOC102639427	Olfr143	Gm23667	Vmn1r160	Txndc11	Tnks	Rps20	Colec12
Gm23716	Gm23500	Igkv15-103	4932412D23Rik	Gm19557	Arl14ep	Igkv1-122	Gm11636	Ccnb3	Gm16731	Sik3	Hnrnpu	Hspa4	Zbtb42	Blk
Olfr764	Olfr618	Igkv8-18	Gm25821	Gm15716	Armc6	5430416N02Rik	Rpl7	Gm5741	Acbd6	Gm10006	Paics	LOC101056278	6430550D23Rik	St8sia6
Gm23237	Gm23765	BC030307	Olfr823	Olfr229	Guca2a	Akap9	Zfp566	C030006K11Rik	Cryzl1	9230104L09Rik	Pycr2	Mkl2	LOC102632686	Gm19510
Gm26179	Gm25713	Gm26345	Olfr1093	C330006D17Rik	Gm11267	Hspbap1	D630023F18Rik	Lima1	Zfp956	3830406C13Rik	Olfr583	Dsg1c	Gm16638	Epcam
Gm23128	Olfr518	Gm24382	Gm22294	4930566F21Rik	LOC102642837	Gm12953	Gm23274	Gm438	Mir200b	2410015M20Rik	Sgms1	1110038F14Rik	Ngrn	Olfr775
Gm24629	Olfr808	n-R5s159	Glb1l	A930024E05Rik	1500015A07Rik	Basp1	Gm25150	Lrrc57	Nipa2	Sdf2	Gm13091	Cse1l	Gm23385	Mir882
Orm1	Olfr1183	A230006K03Rik	Zfp811	Igkv14-126	Gm26538	Olfr1240	Zfp521	9330151L19Rik	Kctd5	Meis1	Zfp709	Gm839	Vcp	LOC102641238
Olfr727	LOC102634389	Gm24095	Zfp346	Mcts2	Rab14	Mir804	Gm26775	Ccbl2	Nkx2-2os	Gm10062	Gm24765	Chn1	Gm20806	Rasgrp3
Ly6c1	Gm23429	Gpm6a	Gm20110	Gm24234	Gm23540	Gm23027	Igkv12-44	Gm26387	Zfp692	2900026A02Rik	Igh-VJ558	Srpk3	Tmem45a	Mob3c
Olfr994	Gm8817	Mir598	Gm12801	Gm24920	Olfr1262	Zfp868	Celsr2	Gm12942	Dclre1c	Gm9835	Gm11697	Rps28	Gm15581	Jkamp
Gm22782	Gm26160	Mir504	Igkv18-36	Ipmk	Gm13421	Igkv5-43	Wdr73	Vgll3	Gm10699	Cep78	Kxd1	Rftn1	Tmem8	Gm6502
Igkv7-33	Gm25764	Rptn	Stfa2	Manf	Fbxw22	Mir150	Gm25505	Iscu	Tmem258	Gm22514	Igkv1-117	Ighg1	Taar7f	Gng12
Olfr491	Sv2c	Gja6	Farp2	Gm25500	Camkk2	Ngef	Trappc6a	5830417I10Rik	Hyal5	Rab43	Gm10614	Asb3	Gm4409	Nucb2
Gm23464	Mir221	Lect1	Vmn1r125	Zfp97	LOC102639901	Gm16741	4933404K08Rik	2810006K23Rik	Gm22706	Gm15499	Gm24078	Gm10160	Olfr1223	1010001N08Rik
4930488N24Rik	Gm10615	Gm15261	Gm26500	Igkv13-84	Ero1l	Mfsd11	LOC102633371	Gdnf	2410114N07Rik	Sfpq	Zfp558	Olfr1217	Ubap2l	Zeb2os
Serpinb2	Gm25598	Scarna3a	Ptpn4	Cxcl15	Zfp7	Nudt14	Hist1h3a // Hist1h3i // Hist1h3h // Hist1h3g	Txlna	CN725425	Vmn2r54	Uros	A430035B10Rik	Oog4	Susd1
Gm15987	Cd200	Gm11725	Cmklr1	Crxos	Ints2	Igkv8-28	Gm14507	Azi2	n-R5s19	Ddx51	Plxnb3	Olfr728	Bcar3	LOC102632240
Phxr4	Sp140	Mir19b-2	Edn1	Gsc2	Gm10734	Nktr	Scarna3b	Olfr1259	Acbd4	Atg4b	Zbtb8b	Mt1	Olfr517	Tbxas1
Gm25106	Csf2rb2	Gm22620	Gm17686	Gm11274	Crip2	4930455B14Rik	Ang2	Gm5428	Slc39a2	Gm26272	1700120C14Rik	Itgb1	Ift20	Des
Gm24278	Gm24313	Gm9828	Olfr1257	Gm22957	Fam227b	Ttbk2	9130004J05Rik	Gm23289	Sel1l	Aldh1a7	LOC101056186	Zfyve28	Nck2	Olfr394
Mir98	mt-Tn	A330094K24Rik	Tbrg3	Serpinc1	Hist1h1a	Cstf2	Arid3b	Zbed3	Mknk1	Gm22608	Fosl2	4930595D18Rik	Pitpnm2	Olfr225
Plekhg1	Vmn1r120	Gm23407	Klra9	BC030870	BC002059	Trappc2	Gm24977	LOC101055769	Myo18a	Gm25096	Igkv3-7	Ighmbp2	Ighj1	Gm20751
Sval1	Gm4553	Scin	Top1mt	Gm25517	Arhgap12	Stx17	4930415O20Rik	Zfp146	Mfap4	3110070M22Rik	Snord7	Hmox1	Olfr1510	Lypd4
Gm9994	C030013G03Rik	BC080695	Olfr883	Ighv1-62-3	Ssxb5	Olfr467	Btbd8	6330416G13Rik	Gm25758	4831440E17Rik	Gm25986	4930549C01Rik	Mcoln2	Uevld
Gm25658	Gm23338	Ip6k2	Tinagl1	Amacr	Gm24250	B3galt6	Mir5123	Akap7	Gm12246	Mir539	4930405D11Rik	Wls	Hist1h2ah	Zbtb26
Gm24806	Gm24989	Tek	Prkaa2	A630038E17Rik	LOC102632654	Gm24498	Stxbp1	Exosc5	Gm23229	Gm13781	Zkscan3	Enkur	Tmem115	Csf1
Ido2	Gm25990	Igkj3	LOC434035	Iqcc	Psph	Gm16794	Adhfe1	Gm25852	Morf4l2	1700120G11Rik	Gm23996	Ccdc129	Slc6a20b	Gm22963
Il1r2	Cyp4a31	4933431E20Rik	Igh-V7183	Fads3	H2afj	Adck3	D130040H23Rik	Nipal2	Amd2	Gm5862	Gpr84	Gm4861	4921531P14Rik	Spag1
Gm25776	Gm12214	Mir653	Gm9903	Olfr186	Gm20871	4930578I07Rik	AI854517	Atf7	Tmem150c	Gm24861	Clhc1	Gusb	Rere	4930505N22Rik
Gm24097	Dhh	Gm15485	Olfr1187-ps1	Ighv1-42	Msl3l2	LOC102635068	Gm5155	Efcab5	Gm25178	Ptch1	Ghdc	Cyp2c69	Gm16599	Sell
Gm26226	Dqx1	Il1f8	Epha2	Slc25a40	1700015O11Rik	4922502B01Rik	Smco3	LOC102634941	Gm24470	4930597O21Rik	Dedd2	Pgls	Fnip2	Evi2a
n-R5s200	Gm16012	Gm23596	Abcc1	Gm23230	Dsn1	Gm22893	Ahsa2	Irf5	Fry	Dhx33	4930578E11Rik	Rsrc2	Capn5	G430095P16Rik
Sult2a6	Csf2rb	Tmem240	Vmn1r174	Gyk	2310075C17Rik	Gm6471	Prr3	Sec24a	Rpl5 // Rpl5-ps2	Rapgef5	2310040G07Rik	Olfr704	Kmo	Emilin2
Vmn2r117	Gm23645	Sorbs1	Gm10428	1700021F05Rik	C330013J21Rik	Rhbdd3	Mir677	Alpk3	Gm13467	Ints12	Kdelr2	Elp2	Gm26354	Gm6297
Gm24049	Olfr293	3110052M02Rik	Rb1	F10	Igkv4-91	Igkv3-10	Fam179b	Polr2a	Vmn1r49	LOC544905	A430057M04Rik	Gm26252	Olfr845	Gm25316
Gm23760	Lcn3	Fga	Gm26326	1700124L16Rik	Gm16321	1700016G22Rik	Piezo1	Amn1	Rpusd3	2810008D09Rik	Sec23ip	Aggf1	Olfr1499	Tmem156
Gm11944	Vmn1r22	Igkv4-63	Gm22229	A230072C01Rik	Gm25965	Olfr299	Gm15178	4930414L22Rik	Igkv1-110	Eif4ebp3	Ighv1-61	Fgr	Kif9	2500004C02Rik
Fnbp1l	Gm23964	Mageb1	Gm884	Tmem217	2700054A10Rik	Gls	Prkce	Ccl26	Cpn1	Tyk2	Igh-VJ558	Ptp4a2	Gm10471	Gm25105
Gm25415	Snora19	LOC102643284	Prkab2	Mir141	Ppm1m	E230001N04Rik	6030458C11Rik	Plxnb2	Gm22256	Rbm15b	Gm26905	Cox14	Aox1	Gm25272
Gm25008	Hist1h4m // Hist1h4b // Hist1h4a // Hist4h4 // Hist1h4n // Hist1h4k // Hist1h4j // Hist1h4i // Hist1h4f // Hist1h4d // Hist1h4c // Hist2h4 // Hist1h4h	C030037F17Rik	Olfr462	Wfdc21	4921511M17Rik	Exosc7	Gm20753	Gm10701	Gm21464	Zc3h12c	Gm26464	Olfr483	Itgam	Gsn
Gm25908	Gm15834	Snord118	Olfr1015	mt-Te	9930022D16Rik	Ighv1-62-2	Gm20395	Olfr1184	Gm9958	Creb3l2	Rwdd2a	Plekhf2	Prss21	Esam
Chil1	Olfr214	Magea10	Rab20	C920006O11Rik	Kremen2	BC005512	Ighv1-53	Gm25910	Ncf2	Pisd-ps2	Isoc2a	Jund	Gm9990	Dnajb11
Ighj2	Olfr1317	Gm13119	Gm5169	Gm8801	Sec22a	Clcnka	Mrps7	Gm26894	Gm26813	Wdfy4	Gm11534	Rev3l	Atxn1	4930568D16Rik
Gzmf	Gm22889	Adprm	Igkv3-9	Gm5068	Vmn2r67	B020031M17Rik	Gm15940	Siah2	Limd1	Rock2	Cd5	Cmah	Gm19651	Gm25133
Mir1968	Tbc1d32	Gm24459	Slc22a16	Mrpl57	Ighv1-39	Gm26105	Gm24545	Gm24544	Gm5531	Chuk	Pifo	Slc48a1	Bcl2l14	Gm13420
Ido1	Gm25456	Oaf	Igkv2-137	Gm22915	Olfr1501	D130017N08Rik	Pus1	Gm11115	Olfr480	2610002M06Rik	Crisp3	4932411N23Rik	Eif4b	Gm23981
Gpx2-ps1	1700007K09Rik	Iltifb	Pla2g12a	Slc25a22	Cdca8	Napg	4933434M16Rik	E330033B04Rik	4.93e+23	Slc25a39	1700010J16Rik	Kif3b	D630003M21Rik	Ptk2
Il6	Olfr725	Olfr776	Gfm2	Gm17477	Olfr617	Cdpf1	Zfp113	Rpl27-ps1	Mir3101	Prl3a1	Dcdc2c	Hdhd3	Usp9x	Qpct
Gm21057	D630032N06Rik	Gm11190	Mir1967	Igkv8-30	Fam162a	Gm23101	Gm25024	Heatr5b	Gm22083	Ube2j1	Alas2	Grn	Magt1	Gns
Mir466h	mt-Ts2	Vmn2r108	Snora70	Prkdc	Otop1	A930041C12Rik	Gm5067	Pot1a	Gm12070	1700008J07Rik	Ighv5-9-1	Rnf113a2	Serpinb8	Traf5
Mir3473c	Ildr1	Gm23785	Snora36b	Rbm4	Gm15339	Klk1b11	Akr1c19	Gm22362	n-R5s98	Olfr1355	Gnb2l1	Olfr1436	Gm3219	Ctnnal1
Snora20	Gm23969	Gm26265	Birc2	Olfr1408	4930540M03Rik	Sycp1-ps1	Slc18a2	Cpa6	Bpifa6	Ighv1-20	Dmxl1	Sec16a	Zfp706	1700020L24Rik
Gm22676	Fkbp11	Gnpnat1	Rhox3a	Ppp2r2c	BC018473	Gm22335	Slc30a10	Olfr870	Tpr	Pdp2	C130021I20Rik	LOC102639276	Wee2	Tlr9
Zscan4b	Defb40	Tas2r120	Boll	Ighv1-43	Taf1a	Olfr774	Olfr564	Zbtb7a	Mir3106	Myo1c	Vmn1r199	Cyp2j8	Ugcg	Amy2a5
Gm26152	Gm16793	Gm20199	A730081D07Rik	Copz2	Hormad1	Mir1933	Herc1	Hmces	D17H6S53E	Safb2	Olfr39	Nipa1	Olfr777	Gm26520
Gm22018	Gm26895	Gstt2	Olfr681	1600020E01Rik	LOC102635013	Anapc15	Gm20767	Ppapdc1b	Gm24976	LOC101056284	Gm16576	Tnrc6a	Vmn1r204	Gpatch8
Gm23514	Olfr128	Snora81	Dennd3	Gm25220	Fermt3	Cdk10	Tas2r122	4921511C20Rik	Ighv1-22	Amd2	Olfr1462	B230206L02Rik	Gm25696	Igkj1
Gm15969	Mir1929	Pstpip2	Gm26347	Ier3ip1	Gm15753	Gm23752	Olfr965	Snord82	Trib3	Gm24035	Pex11g	A930006I01Rik	A430093F15Rik	Igh-V15
Slc7a11	C030017D09Rik	Gm6288	Abcb10	Acer3	4921528I07Rik	Gm22156	Zfp715	4933432I03Rik	Gm23172	Cacna1d	Olfr1043	Olfr434	Senp6	Atp4b
Srsf12	2210409E12Rik	Gm22787	Gm6086	Gm20871	Golga3	Ighv1-36	Gm24656	Pet100	Gadd45gip1	Vhl	Ighv2-4	Hdc	BC037704	4930570N18Rik
Pdf	Pik3r6	Pgf	Gm25853	Psg28	Vmn2r7	Pdcd11	Vmn1r69	Golga7b	Fcgbp	Prpf38b	Fgf16	Gm15579	6230400D17Rik	Snora30
Traj54	Gm16998	Gm25978	Gm11665	Gm26286	Ighv1-23	4930500L23Rik	Pramef12os	2810403A07Rik	Klhl28	Gm25445	R3hcc1l	Bahd1	Fam214a	Gm24445
Gm23555	Gpatch2	n-R5s2	Gm15494	Gtf2ird2	Tas2r103	Mir20b	Ighv1-14	Reg3b	Ypel3	Ccdc17	Bfsp2	Gm10051	LOC102631997	Tnfaip2
Gm24271	Gm26130	Igkv8-26	Gm24472	D930021N14	Mir18	Ighv1-15	Zfc3h1	D030025E07Rik	Lman1l	Sec24d	Mir136	Fstl1	Rcl1	Rundc3b
Ptgs2	Olfr1281	Gm24095	Gm24112	Tpst1	Mir184	9130024F11Rik	Igkv12-41	Athl1	Xrcc1	Cideb	Ighv5-4	Gm22758	Ache	Dfnb59
Mir148b	Txlng	Gm24505	mt-Tc	Gm14420	Ighv8-6	Olfr1019	2410003L11Rik	Trim23	Map2k2	Haao	Eif4e2	Rgmb	Spen	Ighv1-73
Gm23988	Gm24069	Olfr382	Gm20476	Igkv3-5	Zfp595	Gm15669	Lsr	Snhg1	Znf41-ps	Zfp617	Acaa1a	Plec	Spp1	AI504432
Gm22107	Zscan4e	Gm22115	Zkscan7	Dctd	1700036G14Rik	Olfr1447	Olfr876	Gm12154	Arv1	Nkx6-3	LOC102634697	Gm15656	AI662270	Lrriq1
Gm26419	Gm22197	Ces2g	Dcpp2	Gm23855	LOC102633593	Spty2d1	Kin	Hs3st3b1	Abt1	Ddn	Matn1	Klhdc1	Tmem92	Cdc42se2
4930405O22Rik	Gm10396	Gm25418	Gm22259	Rtn4ip1	n-R5s56	Igkv17-121	Lin37	Igkv1-135	Cdc37l1	Trove2	Gm3550	Zfp120	Cd2bp2	Baat
Hspa1b	Gm22027	Vmn1r122	Tdpoz3	Mir344h-1	LOC102639471	Fabp4	Gm10125	Kti12	Baz2a	Map3k15	Gabpb2	Zfp865	Eif4e1b	Tgfb1i1
Gm11795	Gm24707	LOC102631744	Eif2b4	1700054O19Rik	Zeb1	Igh-VS107	Fpgt	LOC102633833	Gm24147	Dync1li2	Gm10635	Olfr508	Prcp	Trdj2
Gm26005	Clec4e	LOC238440	Gm15232	Gm25622	Zfp37	Plin1	Gm5106	4933421O10Rik	Dsc1	Vmn1r20	ND1	Chka	BC005537	Mettl7a1
Shcbp1l	Blcap	Gm11706	Gm11399	Mtx3	LOC102639715	Hist1h4m // Hist1h4b // Hist1h4a // Hist4h4 // Hist1h4n // Hist1h4k // Hist1h4j // Hist1h4i // Hist1h4f // Hist1h4d // Hist1h4c // Hist2h4 // Hist1h4h	Snord53	Dleu2	Vmn2r100	Olfr498	Klrb1-ps1	Gba	Esyt3	Gm15133
Gm13139	LOC102631935	Gm11291	Vmn1r151	Ubr4	Arpp19	Trim56	Casq1	2900097C17Rik	Dicer1	Rab44	Gm6880	Rhpn2	Usp28	Tyrobp
Gm24175	Gm25344	Cd274	Gm24515	Zdhhc1	Creld2	Got1	2810030D12Rik	Olfr1218	Lemd3	Mir34a	Olfr996	Fasn	Gm17259	Igfl3
Pcdh7	4833417C18Rik	Pilrb2	Olfr715	Psd3	C1qb	Gm10142	Ighv1-18	Plekha8	Atp6v0b	Cox15	Oas1e	Ttc14	Mtcp1	Ighv1-31
Gm21269	Gm12158	Gm25544	Rad1	Gm11027	Zfp111	Gm4782	AU041133	Gm6999	4930468A15Rik	Gm23903	Tmem178	Gm25609	Sart1	Clec2i
Pnma5	Gm25373	Rdh16	Gm14862	Mina	Zkscan8	Igkv9-124	Igh-VS107	Mir208b	Igkv9-124	Gm25973	Igkj5	Tk2	C1galt1	Prr23a
Car13	Speer4e	Olfr889	Gm26089	Gm26329	Gm26425	Tbccd1	Gata2	Gm23709	Zcchc9	Phka2	Rnf6	0610037L13Rik	Bid	Sgce
Tarm1	Gm6760	B230325K18Rik	E030003E18Rik	Rps25	Zc3h13	Gm24981	Fgf3	Usp24	Efs	Atg16l1	Gm26156	Trp53i11	Gse1	LOC102638854
Olfr1372-ps1	Il3	Gm25336	Gm3248	Mirlet7b	BB557941	Il2	Gm20695	Igh-VJ558 // LOC435333	Olfr934	9430073C21Rik	Gm26205	Gm15646	Ssxb7	Igkv4-56
Olfr585	Gzmg	Ankrd26	Olfr385	Fam109a	A930015D03Rik	Igh-VS107	Hif3a	Ppp4r1	Tmem30c	Snord66	Vps13b	Rad18	Olfr1079	LOC102632809
Speer6-ps1	Gm24161	Spint1	Olfr1263	Mrpl27	Gm17180	Nat14	LOC102634812	Trdv2-1	1700086O06Rik	Ap5m1	Gnai1	Gm26290	Gm24638	Lyn
Gm5416	Olfr814	Gm22328	A530058N18Rik	Zbtbd6	Rbm47	Snora28	Alas1	Enpp1	Chil5	LOC637260	Gm22267	Krtap19-9a	Fhdc1	A330102I10Rik
Gm25012	Gm26542	Itpk1	Mrps36	Olfr192	Psmg2	Gm10767	Prokr1	Olfr1423	Gm12415	Gm20500	Six1	Olfr1316	Sbno1	Thbs1
Il24	Vmn2r2	Gm22728	Cep290	Vmn2r61	Ccdc122	Gm23270	Dgcr8	Macf1	Olfr309	Eif2s3x	1700007L15Rik	1700029P11Rik	BC035044	Aoah
n-R5s31	Igkv8-16	Gm24128	Gm11011	Vmn1r37	A730098P11Rik	Gm9796	Igkv8-19	Ptgr2	Gm23917	Gm16973	Bricd5	LOC102639191	Mpnd	Slfn5
Gm26111	Gm23897	Olfr668	Abcb1b	4921511M17Rik	Gm17207	Rpgrip1	Fuz	Ighv1-59	Arhgef7	Msl1	Snora47	LOC102631913	Rhoq	Clec4d
Hist1h3c	Gm25654	Doc2g	4930471D02Rik	Fhl2	Gm7340	4930518I15Rik	Apon	Ube2v2	Slitrk3	Xpc	Cep44	Stk11ip	Ighv2-6-8	Fam187a
Gm25300	Gm26109	Echdc2	Trhr	Irf6	Rhbdl1	C030023E24Rik	Pusl1	Gm23454	COX2	Ikbkg	Psenen	Ccdc94	Cenpl	Tef
Amy2b	Olfr745	Gin1	Gm5627	Gzmc	A630001G21Rik	Firre	n-R5s188	Gm11842	Prss56	1700017B05Rik	Ighj3	Dedd	Olfr894	Fcer1g
Gm23083	Olfr397	1700094D03Rik	Cadm4	Igkv6-17	Olfr490	Gm26853	Kmt2a	Gm3415	Arid3a	Ubr2	Gm12679	Esyt2	Arid4b	Osbpl5
n-R5s21	Gm23481	Ibsp	D330041H03Rik	Fancb	Clock	Gm10748	Gm25507	Synj2bp	1700060O08Rik	Rnf44	LOC102633950	Phf10	Pi4kb	Olfr1356
Gm23816	Gm23303	Trim7	Gm11009	Gm24751	Gm9887	Tmbim1	Gm20871	Eef2k	Gm6238 // Mrpl30	Igkv3-3	Gm3279	Sbf2	Gm24233	Mrpl23
Trav15d-1-dv6d-1	Vmn1r184	Gm16302	Trim68	Gm4891	Gm11684	Gm20871	Traf3	Nol6	Lnx2	Prpf31	Gas7	Nceh1	Hyou1	St3gal6
Rdh9	Jag2	Gm13847	Rnu1b1	Arl4a	Cd46	Fam114a1	Gm16227	Trmt44	Slc25a19	9330185C12Rik	Acbd5	Tnp1	Dus3l	Slamf7
Gm16349	Gm26493	Gm24608	Gm5168	4930527B05Rik	Scn7a	Alpl	Cryab	Dhdds	Rpusd4	Gm25632	Camk1d	Gm9883	Rpp40	Gm24192
Gm17024	Hs3st5	C130071C03Rik	Il17f	Hlcs	Pex5	Olfr1128	Trmt13	Gm21464	Acrbp	C530047H08Rik	Mir187	Srrt	Mtdh	Ighm
Heatr5b	Rfx3	Gm22658	Cplx3	Mir340	LOC102641139	Rapgef3	Vmn1r231	Urb2	1700028D13Rik	Gm23960	Zbtb33	Gm22858	Oas1g	Slc41a2
Ehd2	Gm7897	Pithd1	1810032O08Rik	Rcor2	Gm25551	St3gal3	D830026I12Rik	Ssbp1	Ttc33	Gm25200	BC068157	Ube2v1	Serpinb9b	Sprr2e
Mir129-2	Robo1	Snora33	Olfr457	Klhdc7b	Gm10842	Igkv4-69	Gm22796	Myo7a	Sars	Vmn1r234	Hps6	Cd44	D5Ertd579e	Atp1b1
Gm9835 // Gmfg	Gm17332	LOC102643028	Ighv5-12	Klhl11	Ola1	Slc26a11	Hspa2	Rbmy	C030034I22Rik	Zbtb44	Olfr49	Vcpip1	Mir487b	Gm22677
Kctd15	Rhebl1	Gm11815	Evi5	Gm15881	Tigd3	Gm14431	Fbxo25	Atp5sl	Stfa1	Sec14l1	Rpl23	Gnaz	Gm26162	Txndc16
Olfr1454	Prl2a1	Mir204	Casp6	Defa22	Gm9034	Igh-VJ558	Iglv2	Kri1	Zfp335	Vamp5	Dmp1	Igkv4-68	Ammecr1	Ticam1
Gm25277	Anxa9	Gm7157	LOC102632854	Gm9972	B130024G19Rik	Gas5	Kcnc2	Tmem225	Ift172	Olfr1472	Tmem263	Tcf4	Rpl22	Ccser2
Gm15142 // Samt2	Gm14330	Mir216a	n-R5s197	Olfr862	Gm25651	Rufy3	A230073K19Rik	Gm22972	Klhl33	Gm25056	Aph1b	Gh	Gm24552	Gm19990
Hist1h4m // Hist1h4b // Hist1h4a // Hist4h4 // Hist1h4n // Hist1h4k // Hist1h4j // Hist1h4i // Hist1h4f // Hist1h4d // Hist1h4c // Hist2h4 // Hist1h4h	1700019G24Rik	Daglb	Pdzd9	Tmem110	Gnpnat1	Gm13656	Smyd4	Glb1l3	Gm16019	Gm24631	Atxn7l2	Ighv1-83	Gabrb1	Iglv1
Gm20236	Gm25514	Gm25938	Scara5	Hrh2	Pabpc4	Gm22324	Ercc8	Gm21399 // Prdx1	Gm22739	Gm17581	Ighm	Slc16a6	Tas2r105	Lphn2
Vmn1r129	Gm10499	3300005D01Rik	Mir350	Rps15	Snapc4	Clec4b1	Gm24290	Olfr424	Vmn2r122	5033430I15Rik	Stradb	Mmel1	Snora31	H1fnt
Mir155	Olfr1286	Gm15729	Igkv4-92	2410089E03Rik	Adck1	Gm23628	Gm20043	Akt1s1	Ighv1-73	Olfr933	Cacfd1	Btk	Gm22541	Vmn2r79
Gm23126	A730090H04Rik	Gm24250	Ighv14-1	Ctnnd1	Gm11681	Gm9747	Gpr20	Slc1a5	Gm1110	Olfr689	Snord35a	Mir5099	Scmh1	Pard6b
Gm20098	Olfr1497	Fap	Slc39a10	Gphn	Gm22469	Gm25432	Bglap	Gm23336	Tmc2	Ighv14-4	Naca	Gm24877	Olfr891	Txndc5
Gm24508	Nlrp4g	Zfp946	Olfr798	Fgd2	Samd12	Gm6329	Gm15879	Rnf215	Prpf4b	Cdnf	Brca1	Map3k3	Olfr360	Ccdc50
Gm25884	Naip1	LOC102636589	Gm4944	Syt1	1700034I23Rik	Sprr2g	Rnf19b	1700111E14Rik	Son	Atf1	Cd19	Uso1	Usp30	Ctss
A230056P14Rik	Rhox10	Gm24433	Ccdc88a	Sf3b4	Gm22266	Atat1	Gm25007	Luc7l3	Gm10825	Cpeb3	Psmd6	Olfr1219	Klf13	2010111I01Rik
Vmn2r38	Gm22310	Mir872	Rps26	Gm15143	Gm24103	Scaf1	Pigw	LOC102638331	1700061G19Rik	Lgmn	Gm6502	Slc12a6	Gm26320	Gm2022
Gm17096	Gm22882	2810403D21Rik	Rnase2a	Zbbx	Per2	Gm25643	Ighv1-19	Cyp2ab1	Wdr64	Wnt7b	Gm9905	Prpmp5	Gm10044	Nlrp4f
Gm26120	4930553J12Rik	Bpnt1	Tacr1	Ptgs2os2	Olfr1049	Gm15772	Rnf135	Pea15b	Frrs1	Gm22299	Mis18bp1	2810001G20Rik	Fnbp4	Pik3ap1
Postn	Pde7b	Pon3	Ighv3-8	Mir543	Mtor	Lifr	Scfd2	Stac3	Xist	Olfr810	Ccdc142	Fau	Tlr4	Psg23
Gm23391	Rhox3g	Gm25714	Serpina1e	St6galnac6	Trip11	Zcchc7	Pdrg1	Gm23656	Gm14546	Pole2	Plin2	Ddx50	Cntnap1	Moxd1
Zfp493	LOC102642634	Vegfa	A530099J19Rik	Hmgb4	Gm1123	Tufm	Man1a	Rgs18	Tas2r139	Pbx3	Hemgn	4930429F11Rik	Alg11	2810025M15Rik
Gm25542	Gm23783	Tnfaip3	Olfr569	Gm14236	Irf3	Zfp691	Igkv4-80	Prdm6	Rps6ka2	Slc39a7	Ssr1	Pnpla8	LOC101055956 // Eef1g	Gab2
Nol11	Gm23723	Igkv2-116	Slc23a3	1600002K03Rik	Rpl10	Rxfp1	Rnd2	Gm15032	Grk5	Gm10863	Rap1gap	F930015N05Rik	Fam171b	Ighv1-84 // LOC435333
Gm16577	Gm26713	Dock7	Olfr69	Pmm1	Tubb4b	Gm10711	Ftx	Olfr680-ps1	Vmn2r29	4632427E13Rik	2610306M01Rik	Gm26356	Tssk1	Gm24405
Ppp1r14c	Gm11630	Mir491	Gm17768	Gm24460	Zfp248	Ylpm1	Igkv11-125	Hip1r	Mrpl2	5530601H04Rik	Wdr93	Erp27	Rab18	Olfr1440
Gm13480	Cd14	C86695	Klhl41	Ighv11-1	Igh-V3660 // Igh-VJ558	Ddx59	Gm25186	Col4a3	Gm13710	Edrf1	Tnfrsf21	Klra1	Kansl2	Mcpt8
Tubb3	Mir302d	Gm24315	Metap1d	Gm25411	Mir26a-1	Mid2	Mast4	Gm10742	Gm9936	2310058D17Rik	Dtymk	Zfp296	Kdm6a	Zfp939
Gm22767	Gm25992	BC100530	Olfr103	Ahnak	4930515L03Rik	Gm23680	Gigyf2	Asxl1	Gm26760	Gm7244	Gm23993	Tob2	Prdm11	Cma1
Mir5119	Rasd1	B230118H07Rik	Foxd2os	BB287469	Mir466f-4	Ica1	LOC102640526	Tmem161a	Prpf3	Btnl7-ps	Cyp3a41b	Tal2	Olfr613	9430007A20Rik
Sectm1a	Mdn1	A430110L20Rik	Vmn1r227	Alox5	Grpel2	Igkv3-2	4931413I07Rik	Zfp451	Igkv4-57-1	Gtpbp6	Rps26	Izumo4	Kiz	Ttpa
Gm24848	Efna2	Mir466n	Mir1927	Olfr1258	Gm9376	Casr	Igkv4-72	Nab1	Arap1	Gm25564	Npy	Gm10621	Fam208b	Adssl1
Gm20031	Mir3061	Sult2a2	Slc6a12	Igkv4-78	Cmtr2	Gm23563	Agxt2	Arr3	Pacsin2	Ighv2-9	Plcb2	Igkv4-53	Fam120b	Gm10419
Gm7265	Gm16064	n-R5s220	Lce1i	Olfr968	Fancc	A730061H03Rik	2700016F22Rik	Tnfrsf13c	2700046A07Rik	Tmem170b	Gm12056	Trmt112	Fbxw7	Bhlhe41
Gm25335	Gm19744	Gm10517	Gm22970	Gm16430	LOC102633018	Olfr622	Ing2	Gm24817	Snapc3	2810407A14Rik	Lyrm7os	4930404H11Rik	Cd37	Gm10999
Gm25522	Olfr631	Rnf26	9230110C19Rik	Npl	Ccr1	Gria4	Gm2061	3110062M04Rik	Snca	Lrrfip2	Zbtb37	Olfr682-ps1	Gm4971	Olfr352
Gm23557	Gm5820	Ighv8-5	Gm15288	Gm23613	1700011I03Rik	Clec4a1	Mapkbp1	Cpt1b	Elp5	Fam120c	Ribc2	Dnajc3	Zdhhc9	Igkv6-32
Gm25292	Gm22910	Gm24046	Sik1	Hmbox1	Gk2	Gm20389	E130102H24Rik	Hspa12a	Gm25374	Trmt2a	Gm1140	Rnf216	Sprr2h	4930405A10Rik
Gm23493	Gm25784	Igkv3-1	Gm25602	4833419F23Rik	Gm3371	Gm20730	1520401A03Rik	Gnat2	Ckap4	Gm19872	Pfdn6	Nlrp10	Cep57l1	Mterf1b
Spin2f	Olfr1328	Oas1b	Mir17hg	4933433F19Rik	Rom1	Gm26790	Olfr535	LOC102631868	Gm25107	1700013N06Rik	Gm4610	Slc7a9	Rragc	1700009P17Rik
Gm24451	Gm22552	D930048N14Rik	Gm10922	Slc2a10	Atg13	Nobox	Gm26447	Gm7358	LOC102641550	Prkcg	Gm23218	Ccdc6	1810064F22Rik	Ighd6-2
Gm22062	Hist1h3g	Gm25156	Ighv1-37	Gfral	LOC102641190	Mzb1	Eno2	Plaur	Htr7	LOC102632119	LOC102634680	LOC102631616	Gm14920	Gm13634
Gm22271	Myadm	Bpifb9a	Gm22702	Gm16243	Hbb-bh1	Mir17hg	Spryd3	Cdx1	Gm23928	Vmn1r28	A430104N18Rik	Krt25	Nudcd3	Gm25259
Gm26018	4930525D18Rik	Pycr1	Bhlha15	Gm22203	2610005L07Rik	Cd8b1	Clrn1	Gm26669	Sec16b	Cass4	Mrgprb3	Olfr507	Scgb2b24	Gm22227
Slc7a2	Mir709	Egf	Gm15935	Hist1h2bn // Hist1h2bl // Hist1h2bj // Hist1h2bf	Mir879	Zfp12	Ppp1r16a	Lman1	1110008L16Rik	Chrnb1	Gm24651	Gm23312	Olfr1022	Gm22577
Gm25712	Zfp90	Kcnk18	Slc35a2	Gm19313	Shq1	Hpdl	Tex36	Gm15868	Fkrp	Pgpep1	Rfx5	Igkv4-74	Ndufb8	A130050O07Rik
Gm9116	Snord96a	4930579M01Rik	n-R5s214	Krtap2-4	Stxbp3a	Gm22701	Zc3h7a	Crtc2	4933406I18Rik	A630023P12Rik	Olfr782	Slc23a1	Cnga4	Arfip1
Cfh	Pex11a	Gm24455	Gm20407	Slc7a7	Ascc3	Mir3068	Gm11938	Ssr4	4930447K03Rik	Gm24394	Apol6	Mlip	Ipp	Gm24648
Gm14110	A530040E14Rik	Rps14	Gm24972	Cox6a2	Adck2	Vmn1r235	Mylk4	Stat4	Adcyap1r1	9130204L05Rik	Slc25a37	Ep300	1810011H11Rik	Ms4a4a
Gm5127	Gpr19	Vmn1r30	4930539J05Rik	n-R5s3	A730090N16Rik	4930502E18Rik	Gm26745	Mrps15	Gm11595	Olfr995	Rgs20	Fbxo22	Mrpl21	Cd79a
Vmn1r88	Mrgprb2	E330020D12Rik	Nrg1	Gm24464	LOC102633071	Vav2	Gm13185	Gm22949	Gm24729	Tsc22d2	Zwint	B230364G03Rik	LOC102631947	Gm26171
Plscr2	Olfr110	Myh8	Med20	Cenpi	Gm10490	Mir9-1	Lce1e	Gm13939	Gm22423	LOC102636620	Mat2b	4833420G17Rik	Gm12279	Manea
Gm5595	Mptx2	1110034G24Rik	Gm10033	Gm25215	Gm15562	Slc12a2	Gm14762	Tmbim4	LOC102638408	Mrpl44	Morf4l2	1700063D05Rik	Sqstm1	Gm22289
Mir186	Mir1b	Mir22	Crtam	Gm19668	Igkv6-14	Olfr836	Gm21647 // Gm21191 // Gm21170	Gm12408	Mst1	Olfr577	Gm11614	Gm23661	Myct1	Gm22978
Upp1	Olfr170	Olfr657	Gm25252	Slc35d2	Gm23111	Snhg1	Gm24032	Rdh18-ps	Lmtk2	Rbmy	E2f6	Csrp2bp	Gm7331	Cpa4
Gm22935	Olfr1132	LOC102635638	Olfr1306	Xrcc2	Gm24644	Nbr1	mt-Tv	Zgrf1	1600029I14Rik	Ugt2b38	B3gnt5	Arpc5	Ddx3x	Iglc2
Gm23722	Nol4l	Vmn1r211	Slc36a1os	Igkv4-79	n-R5s207	Mettl21e	Gm15445	Eya1	Rps9	Olfr1504	BC089597	Gm22581	Hpse	Ighv1-5
Olfr137	Gm22866	Ly6g	Mfhas1	1700001G17Rik	Fam180a	3110040N11Rik	Gm13620	Hspa5	Gm25971	Ovca2	Enpep	Rbm48	Slc35f1	Klri2
Gm16098	Prame	Gm25723	Mri1	Igkv4-55	Olfr722	2300002M23Rik	AW549542	Il17rd	Npc2	Fgd6	Igkv4-71	Olfr325	Gm24403	Ighv2-2
Gm26255	Igkv1-99	Gm5833	4930448D08Rik	B230312C02Rik	Cbfa2t3	Tbc1d12	Gm13184	Krt222	Ptpn23	Hspa13	Zfp106	Fam21	C430002N11Rik	Msrb3
Glrp1	Ces2e	Igkv17-127	Olfr606	Gm25009	Cbr4	Gm5800	Nek2	4933439G19Rik	Qrsl1	Plch2	1110012L19Rik	Gm24210	Gm6502	Fam167a
Gm23439	Tnfsf13os	9230106D20Rik	Inf2	Cyb561	Gm23643	Atp13a2	Gucy2f	Gm23819	Olfr952	Fam150a	Gsk3a	Ash1l	Tmed7	Naip6
A4galt	Gm25739	Gm23353	Gm24067	Gm24955	Gm24212	Igkv10-94	4930529L06Rik	Gm9372	Gm25318	Cdc40	ND4	Gm15226	Dgke	Mrps18c
1700071G01Rik	Igkv1-132	Gm22519	Sprr2f	Krtap3-3	Vmn1r123	Rel	Fam170a	Gm26869	Pebp1	Cdk16	Vps51	Klhl5	Fam76a	Pin1
Hnrnpr	Slc6a9	Gm22675	Ighv1-77	Fam213a	Pcgf3	Cyb5rl	D630036H23Rik	Nol12	Mir33	Spast	Gm25329	Snord35b	Igh-V10 // Igh-V7183	Cd36
Gm24796	Nfat5	Rspo3	LOC102632474	2310015D24Rik	Flad1	Gm16135	Bcl2l2	H2-DMb1	Fiz1	Impad1	Gm25903	Ighv1-80	Slc22a14	LOC102642621
Oscar	Speer3	Gm3676	Clec2h	Gm13362	BC050972	Gm26056	1700061F12Rik	Ighv6-3	Rab31	Ep400	Tmed1	Gm7271	Uvrag	Ly96
Gm22574	Gm24613	Gm17172	LOC102642717	Gm26227	0610009L18Rik	Mir208a	Zgpat	Serpina12	G730013B05Rik	Gm14347	Cyp4v3	Dhps	H13	Cpa3
Gm24728	1700061H18Rik	Tmeff2	Ccdc159	Zfp712	Thumpd2	Clcn5	BC030499	Ighv1-47	Grb2	Nrros	Gm19590	Cldn8	Cd53	Ighe
Gatm	Gm9581	Hsph1	Gm26214	Kctd8	Hyal4	Ear12	Zfp568	Ighv10-3	Dnajb9	Gm22820	Ginm1	Ik	Peo1	Cp
Ccdc184	Gm16110	Mir693	Olfr669	Thap3	1700010K23Rik	Gm25804	4831440D22Rik	Pla2g6	4933433G19Rik	Mir692-1	Pnpla7	Olfr548-ps1	Zfyve16	Mir379
Gm26026	9330179D12Rik	Prdm15	Adck1	Gm11543	Ift43	Gm23833	BC049730	Gm26088	Lepre1	Asph	Prkd2	Gm22073	Gale	Gm22973
Atg4c	Mir30e	Vmn2r109	1110057P08Rik	Gm4221	Slc39a14	Pvalb	Gm26373	Olfr851	Pelp1	Igkv14-111	Them5	A630095E13Rik	Gm14010	2410004N09Rik
Igkv14-130	Gm24523	2010015L04Rik	Zfp142	Gm22483	LOC73899	Setd6	Psg25	Chrm1	Gm13780	Gm6420	Lamtor3	Olfr305	Il10ra	Gm22105
Spr-ps1	Ptpro	Srl	Ighv14-3	Rab6b	Rnf7	Zfp719	Trmt1	Pla2g1b	Tnfsf15	Ighv9-2	Snord92	Rita1	Taf5l	Apbb3
Agrn	Tcl1b3	Tuba3b // Tuba3a	C030046E11Rik	Mir3094	Gm13760	Gm24363	Fam98a	Gm25621	Far1	Creb3	Ankub1	Ighv1-12	Fcgr4	Plxnd1
Olfr846	Lmod3	A130010J15Rik	Gm23124	Gm22053	Gm22733	n-R5s171	Gm13251	Rpl29	Pigm	Igh-VJ558	Phlpp1	Jmy	Olfr1339	Gm1673
Gm22283	Gm25296	Cpeb2	Nudt2	Hepacam2	Igkv4-90	Gm9922	Gm17134	Apex2	Gm3902	Rhox3c	Tmem245	4931406C07Rik	Cwc25	0610007P14Rik
Gm3428	Gm24385	Coprs	Gm6502	Ccdc127	Rars2	Ceacam1	Gm454	Gm17066	Olfr1404	Csf3r	Hk3	Mir10a	Lor	Mras
n-R5s67	D13Ertd608e	1700029J07Rik	Mterf1a	Mir9-2	Nlrp2	Depdc5	Rnf183	Dancr	Igkv4-53	Srrm2	2810402E24Rik	Ifna6	Luc7l2	Tmed4
Gm7367	Gm22097	Tchp	4930478P22Rik	Gm10764	Ube2nl	Gm25341	Far2	Gm26565	Acadsb	Gm25899	Sema6c	Ireb2	Oaz2	Bcl2l11
Gm25993	Gpr52	n-R5s192	Olfr721-ps1	Gm24001	Olfr767	Igkv4-70	Aspn	Tnmd	Lrp8	Ormdl1	Tbce	Cramp1l	Gm22622	Il20rb
Vmn2r87	Neat1	Gm26082	Tmem206	Bcas1os2	Rnf151	Scara3	Rpl36al // Rpl36a	Aktip	Scp2d1	Gm22453	Kif24	Gm22221	Olfr1431	Nmral1
n-R5s40	Olfr1113	Olfr61	Gm23985	Gm25495	Cyp2r1	Gm22865	Gm14696	Syn3	Rpl27	LOC102633651	1810020O05Rik	Insig2	Plekho2	Zfp457
Mir224	Gm23608	1700022E09Rik	Pdgfa	Gm23458	Pign	Gm24879	Mbtps2	Myo1g	Ndor1	Atxn2l	Gm15774	Gm16686	Acot13	Gm20417
Amigo2	Mir409	Scgn	Gm8378	Gm15598	Igkv3-4	Myo1h	5430416N02Rik	Gpr165	Lce3a	Ighj4	Gm26311	Mbd3l1	5430427O19Rik	Gm22516
Mir135a-2	LOC100039010	Gm11115	Zfp560	Gpank1	LOC102642047	Pls3	Lrrc36	Pfkfb1	Gm11381	Gm22883	Gm12272	Cml1	Gm12580	Gm10230
Gm25956	Gm10658	Gm26139	Xylb	Tmem255a	Mir21a	Gm25844	Gm10029	Gm16553	Erdr1	Mat2a	Cog3	Erc2	Kif5b	Gm5382
Ighv5-2	Scgb2b2	Gm22077	Gm24185	Gm23186	Luc7l	Dna2	Ap1m2	Clcn7	4930527G23Rik	ND5	Zfp84	LOC102642862	AA414992	Tsen34
Vmn1r36	Gm11613	Olfr659	Igkv12-98	Lcmt2	Gm15632	Gm25163	Stx7	Chid1	Hoxa11os	Nlrp4e	Gm23455	Gm26330	Gm26008	Cldn13
Gm23134	Gm24595	Igkv1-131	Gm23790	Gm5145	2900076A07Rik	Xist	Yes1	Vps13a	Zfp81	Gm17638	Cylc1	Man1b1	3632454L22Rik	Mir1192
Gm24136	Ctbp2	Tenm1	Sp9	Gm614	Serpinh1	Marveld2	B930018H19Rik	Gm7247	Camsap1	1700030F04Rik	Atg101	Olfr1193	Loxl1	Crcp
5830472F04Rik	Gm26403	Gm10944	A530064D06Rik	Phykpl	Slc25a36	Awat1	Lyrm5	Chst1	Olfr153	Gm9750	Glt28d2	Xk	Acaca	Sos1
Gm19816	Gm26262	Olfr127	Pofut1	Mettl6	Gm10827	Preb	4930434J06Rik	Wrap73	Snord85	Tmem117	Bet1l	Rsl1	Gm26144	2310020H05Rik
Gm15421	Gm7598	Plet1	B4galt6	Gm24263	Gm26082	Tagap1	Gm23607	Mir568	Zfp26	Tcp11l1	Ptprg	Gm24538	Jakmip2	Siah1a
Clec4a3	BC048602	Zfp13	Nckap1	Gm24894	2610316D01Rik	Gm13753	Itga8	9530068E07Rik	Zdbf2	Gpr75	Adam5	Plekhg3	BC049762	Gm11213
Gzmd	Gm26271	Plxnc1	Phyhipl	Sytl1	Mid1	Dvl1	Prdx3	Celf1	Cga	Igkv4-62	Blnk	Acsf3	Gm4956	Nat3
Gm7444	Gm23986	Wfdc17	Tceb3	Lrp11	0610040B10Rik	Tph1	Sde2	Gm26674	Slc39a1	Rft1	C78339	Wnt2b	Gm7072	Gm15234
Scn1b	Fam198b	Tgfb2	Mir488	Slc22a22	Gm8300	LOC102641333	Olfr743	LOC102638201	LOC102642528	LOC102632394	1700120B22Rik	Sub1	Tns3	Gm23276
Gm25322	Neat1	Gm8579	Trav6d-6	Gm26086	Gipc3	Fndc3b	Gm24839	Taf1d	Gm22016	Olfr47	Gm14851	1700012A03Rik	Fam65b	Olfr849
Mir16-2	Olfr1037	Gm2027	Gm12146	Gm24261	Mir148a	Olfr176	Slc22a23	Olfr1134	ND4L	Morc2a	Rpl27	LOC102638850	Olfr403	Olfr895
Gm24876	Ighv12-3	Gm14279 // Gm10237 // Gm10029 // Gm11810 // Rpl35a	Mir17hg	Vmn1r223	Gm10532	LOC100505155	Olfr141	Gm16054	Gm8842 // Gm8841 // Gm10420 // Gm6139 // Rps2	Rbmy	Slc45a1	F630206G17Rik	Tmem51	Gm25657
Olfr594	Zfp771	6330415G19Rik	Sssca1	Herc2	Olfr167	Gm15391	Gm10577	Tram2	Uba5	5430440P10Rik	Crat	LOC102637388	Grpr	LOC102635553
Gm25183	2700038G22Rik	Olfr1465	Serpinf1	Gm10295	Gm15918	Rpl21	Ppcdc	Slc25a28	Olfr1287	Rbmy	BC048671	Zbed4	Ube4a	Gm12088
Gm23568	Gm23467	LOC102632898	Gm24289	Gm24626	Zfp319	Ssx9	Vimp	Gm19340	2900057B20Rik	Vapb	H2-M5	Gm22273	Tm9sf2	Igkv10-96
Gm6600	Olfr1101	1700003E24Rik	Txndc2	Sh2d1b2	Zfp710	D730045B01Rik	Fam220a	Zbtb49	Casp9	Gm22956	Bbox1	A230072E10Rik	Ccdc171	Cmpk1
Aicda	Gm26540	mt-Th	Gm7550	Ndufa13	Ube2dnl1	Clec2j	St18	Mfsd5	Gm15138	Gabrb2	Mien1	Tm9sf3	Gm25115	Gm25565
Gm25999	Igkv3-12	Gm22387	Slc35g1	Olfr1032	Cml5	Phip	Krt24	Heca	4933430H16Rik	Gm12756	Naa16	Rab36	Gm21129	Ncor2
Mir1898	D17Ertd648e	Phtf1os	Trim55	Rbmy	Mir1191	2010310C07Rik	Gm20744	Gm6807	Arf1	Slc26a2	Nr0b1	Top1	Srcap	Ankhd1
Gm22870	Olfr178	Gm26455	Sdccag8	Gm22343	Ctsz	1700056N10Rik	Emid1	C2cd2l	Dscaml1	Gm10765	Rps21	Lime1	Isoc2b	Golim4
Arl9	Gm19578	Dnajc12	LOC102633244	Inha	Gm22741	Samd3	Golga4	Tpst2	Rpl31-ps13	Gm12493	Pitpnm2os1	Gm22470	Myo1e	Zfp799
Olfr912	mt-Tt	Gm25274	Mgme1	2510002D24Rik	Abhd10	Igkv4-57	Ighv3-3	Fbxo9	Sec61a1	Vmn2r103	Lrrc34	Fert2	Tlr7	Vmn1r201
Gm24867	Gm11437	Spaca5	Abcb1a	Meox1	Nedd4	Gm26404	Rps27	Pde4c	Zfml	Igkv4-50	Mia	Vars	Gm11772	Zfp850
Zc3h12a	Gm22946	Pisd-ps3	LOC435333	Olfr304	2019-09-14	Pilrb1	Olfr390	Gm5471 // Eif1	Zfp202	Snord95	Atp8b4	Cep135	Gm13248	Gm12981
Gm12116	Gm17388	mt-Th	Tacstd2	Igkv6-13	Olfr960	Ighv9-4	Phf7	Orm3	Cyp20a1	4930597G03Rik	LOC102635514	Tex29	Sh3d21	Neat1
6230400D17Rik	Olfr133	5430434I15Rik	Serinc4	Ifitm5	Gm12239	Gm25434	Gm26021	Rbks	Coa5	Praf2	Rbm39	Olfr687	Gm15700	Gm10475
Olfr1031	Gm25641	Olfr310	Naip5	Gm23196	Krtap13	n-R5s191	Polr3h	Xpa	Gm24274	Olfr1123	6030498E09Rik	Spata4	Gm14057	Kdm4c
Saa1	6430590A07Rik	Gm20212	Tmem87b	Fbxw18	Gm9429	Olfr711	Olfr13	Zfp760	Etos1	Spi1	Tm6sf1	Snd1	Bach2os	Esp5
Angpt2	Olfr856-ps1	Gm25497	LOC102639837	LOC664787	Zc2hc1b	Igkv4-86	Gm25830	Acnat1	Gm11467	Fbl	Nbeal2	Gm24006	Gm13238	Sfr1
Scarna8	Olfr516	Esp16	Snord19	Aasdh	3300002I08Rik	Ell2	Gm26087	4632404H12Rik	Gm25475	Crlf3	Gm24241	1600010F14Rik	Gpr183	Ighv1-34
Vmn1r56	LOC102637278	Kctd21	Mcts1	Lrrn4	Krtap20-2	Gm11534	Gm24987	Rufy2	Parp4	Slc35b1	Psap	Camta1	Spef1	Atf7
E030047D23Rik	Mir19a	Mrgprb8	Igkv10-95	Gm13123	Cyp2b9	Cep120	Srprb	Dnpep	Lrrc14	Unc13c	Iqcb1	Inpp1	Sepw1	Gm25889
Gm25499	Skint2	Vmn1r-ps103	Tstd1	Stard5	Vmn1r120	Uvssa	Gm13128	Gm23182	Gm25945	Rrbp1	Hrg	C530025M09Rik	Aff1	Plekhm3
Gm25780	Hoxb9	Ago3	Gm25931	Neil1	Igkv16-104	4930513D17Rik	Ppp6c	LOC102636890	Fam83d	Parp10	Ltn1	Atp6v0a2	Gm5665	Snx9
Olfr653	Gm22642	Enpp2	Gm23280	Gm7160	Actc1	Olfr1226	Speer7-ps1	Gm136	Olfr985	Tmem81	Mir384	Zhx2	Snora73a	Gm16386
Olfr698	Cth	Rnase11	D930032P07Rik	Scgb1b19	Eme1	Ovgp1	Gm10774	Pcdhb17	Hsp90b1	Plcg2	4933401B06Rik	Tlr6	Gm4285	Krtap6-2
Gm22657	Pde8a	Vmn2r22	Recql5	Insr	LOC102638016	Gm23925	Pdgfra	Dffb	Zfp180	Olfr1233	Napsa	Zfp433	Akirin1	Gm10589
Gm24547	Lmo2	LOC102642486	Olfr345	Olfr873	Pcdhb14	Gm12243	Igh-VJ558	Pqlc1	Bsdc1	Heatr6	Zbed6	Sox30	Mettl23	Gm22139
Hey2	Gm22193	Gm23909	Slco1b2	Rccd1	Map3k8	Gm8444	Olfr1109	Gm25817	Gm26158	LOC102640896	Gm17296	Prrc2b	Gm25176	Igkv9-129
Gm26194	Snord4a	9230110F15Rik	Slc1a2	mt-Te	Ttc23	Pogz	5830454E08Rik	Fcgr3	4930513O06Rik	Gyg	Mmp1a	Gm23127	Atp6v1c2	Ighv1-54
Snora2b	Gm23185	Psme2	Zfp563	Gm25740	Malat1	Glyatl3	Prmt6	Fut4	Taf12	Kcnk6	C230004F18Rik	LOC102639552	Vangl1	Mir3079
Ighv4-1	Anxa3	Mir3074-1	Nfxl1	Olfr262	Gm7429 // Gm6570 // Gm6109 // Gm5481 // Rpl30	Coch	9230116N13Rik	Pitpnm3	Lpin3	Gm16485	Gm21188	Mir144	Gm22152	Ddx55
Gm10416	Coq2	Lenep	Gm6723	Gm23068	Gm16095	Gm24519	Gm26756	Gm13152	Gm6150	Gm14431	1700084F23Rik	Rnu3b4	Olfr281	1700034O15Rik
Gm24246	Slc35a1	Gm24044	Fpgs	Gm25848	Kng1	Gstt3	Mecr	Vmn1r193	Uggt1	Glt25d1	Olfr107	Cers3	Ythdc2	Ighv1-76
Pdzk1ip1	Gm9929	Mir1934	Gm23094	Ssbp1	Fam195a	Psmc3ip	Camkv	Mthfd1l	5730408K05Rik	Tbrg1	Slco1a6	Btn2a2	Tmem242	Mtif2
Gm26349	Gm22067	Gm22026	Jakmip3	Clec2d	4833423F13Rik	Zfp27	LOC102634300	Safb	Gm10474	Slc25a27	Gm24655	Grina	Ptpn13	Gm26185
Gm24142	Micu3	Rragb	Gm23319	Cer1	4732471J01Rik	Gm22435	Mob1b	Igkv1-133	Gm19274	Anks3	Glycam1	Homer2	Unc45a	Gm23404
Rnf17	Sowahc	Gm26774	Taf6l	Gm26038	Gpd2	Syvn1	Gm26004	Tmem200a	Ccdc86	Gm22764	Fam45a	Trim26	Angpt1	Thg1l
Odf4	Tnfsf9	Igh-V11	Gm24681	Rps15a-ps4	Gm23864	Serpine1	Ighv14-2	Vmn1r77	Cog8	Rpp25l	Igh-VJ558	Gm26202	Hist1h3f	Nxf3
Klk1b8	Gm22850	Acmsd	Gm11009	Gm12789	Igkv9-123	Dennd6b	Sis	Gm6124	Gm23852	Mmp14	Ralgps2	Trank1	Gm14223	Gm16710
2310031A07Rik	Gm904	Fcrl6	4930433N12Rik	Olfr589	Vmn1r198	Btaf1	Pla2g4c	Ncf4	Mtmr4	Cox4i1	Gm10101	Arfip1	Ifi202b	4933421A08Rik
Pkd1l3	Krt83	Gm17611	Gm22753	4833427G06Rik	6230416C02Rik	Strada	Gm25716	Gm20416	BC033916	Cbln1	5430403G16Rik	Uqcrq	Igh-VJ558	9030619P08Rik
Gm23460	Gm22332	Mmachc	Gm11527	Scp2	Gm24890	4930517O19Rik	Gm13219	Gm10690	Thbd	LOC101056278	Pkig	Agr2	Gm8221	Zfp583
Zfp82	Olfr773	Gal3st2	Rasl2-9	Ighv1-4	Tmem82	Asz1	Igkv2-109	Gm25203	Mir1930	Rpl21-ps12	Il2rg	Igh-VX24	2810013P06Rik	Ighv1-56
Tigit	Cd5l	Optc	LOC102641542	Nf1	Phf5a	Erdr1	Eaf2	Ints8	Rpl31-ps20	6820431F20Rik	CYTB	Fam57b	Lat2	Pecr
Gm11714	Gm24298	Gm25367	Gm10242	1700025M24Rik	Gm26164	Gm23675	Phyhd1	Tmlhe	Mgat2	Tnrc18	Ccdc39	Rbmy	Ofd1	Ptafr
Gm1720	Acot5	Ighv6-6	Lpgat1	Kctd18	Igkv4-59	Thsd4	Parp6	Gm15205	4930443B20Rik	Gm23759	Sdc1	Nr2c2ap	Igh-V3660 // Igh-VJ558	Gm16430
Pilra	Gm25436	Pou2f2	4932418E24Rik	4930404A10Rik	Lincpint	Gm12633	Tnfrsf13b	Vsig10	Olfr1061	Pdia6	Gga3	Zfp235	Nctc1	Olfr1056
Mrgprb4	C130073F10Rik	LOC102633065	A730020E08Rik	LOC102638110	Chst5	Ubr5	Chgb	Mettl3	Gm22596	Gm15679	Cphx2	Cpsf3	4930423M02Rik	Tpd52l2
Gm24762	Pik3r5	Olfr339	Gm24240	Gm24747	Unc50	Hinfp	Olfr412	Aifm2	Mir3970	Nxph2	Gm24164	Bst1	Gm25401	Tor1a
Olfr632	Gm22369	Traj20	Gm23054	Josd2	Ighv8-11	Napa	Dnaaf2	Trim39	Nkx2-5	Xrn1	Anks6	Gm10521	Upf2	Ctag2
Gm26275	Gm23435	Gm1698	Mir3066	Gm24249	Hnf4aos	Dennd4b	Lats1	Ormdl2	Tas2r130	LOC102640562	Gm4128	Baz2b	Mira	Gmip
Gm17146	Gm20834	Gm23205	Gm11128	Ogt	Gm25309	Atxn3	Fank1	Cenpf	Gm16630	Gm26012	Kmt2c	Gm10110	Mcat	Ncr1
Smr3a	Crybg3	Olfr235	LOC102642252	Fbxw24	Pced1a	Ppp1r27	Scgb2b21	Vmn1r221	C820005J03Rik	Olfr639	Hist1h2ao // Hist1h2ai // Hist1h2ab // Hist1h2ap // Hist1h2an // Hist1h2ah // Hist1h2ag // Hist1h2ae // Hist1h2ad // Hist1h2ac	Sapcd2	Fbxo38	Gm20594
Mfsd2a	Ighd6-1	Gm24754	Gm24056	Oosp3	Gm24739	Neu1	Gm813	Fbxl6	Appbp2	LOC102637142	Aamp	8430419K02Rik	Med13l	Kdelr3
Gm22571	Snora75	Rpl22l1	Gm23735	Ube2j2	Zfp345	Zfp189	Olfr1020	Aoc2	Ighv1-62-3	Arid1a	Gm13680	Golga5	4930418C01Rik	Psmg1
Gm6579	BC053393	Gm13179	Gm23506	Gm25379	Olfr784	Ighv8-8	Elf5	Gm20457	Tbc1d22a	5730422E09Rik	Rhobtb1	Arcn1	Gm23912	Gm24854
Gm22732	Snora41	LOC106740	Tpm3	Gm25059	AU040972	Olfr1246	Snx20	Palb2	Gmppa	Gm14257	Znhit2	Sugp1	Gm25610	Tle2
Lonrf1	Cd70	Gm5086	Srsx	Gm14412	Gm20153	Snord2	Gm15328	Vmn1r53	Mapk8ip3	Gpatch4	Gm26296	Tbl1xr1	Zfp69	Gm14322
Klhl8	Gm12737	Gm24893	Sly	Nespas	Gm10387	Tcea2	Slc51b	Olfr1298	Ppm1k	Ufl1	Rpl14	Gtf2f1	Xrcc6	2410002F23Rik
Mir493	Gm906	Gm22430	Cdkn2a	Htra4	Mir135a-1	Igkv4-53	Ighv1-78	Rbak	Fpr1	Iglv1	Zfp36	Ercc6	Olfr1535	Igkv12-89
Gm24225	mt-Tt	4930524O08Rik	Tas2r113	Olfr786	Cyp3a57	Gm17206	9930104L06Rik	Ftsj3	Gm25216	Ccdc107	Gm22952	AU019823	Hist1h2ae	Vit
Olfr936	Igk-V28	Gm23130	Igj	Gm26278	Fgf7	Ighv10-1	Rabgap1	Gm281	Zw10	Ighv1-52	Aspa	LOC102637138	Hyal3	Gm25814
Rps11	Gm11940	Ifne	Pck2	Ighv8-13	Kmt2d	Dppa5a	Nkiras1	Slc9a4	Pdcd2	Nrg1	Snora7a	Jrk	Zim3	Anxa4
Oog1	Clgn	Gm14095	Kbtbd4	Blzf1	Mustn1	Stap2	Acadm	Ighv1-2	Bckdhb	Gm22316	Rn7sk	Gm25464	4933407I18Rik	Hid1
Eml6	Prdm13
Olfr877
Zfp943
Dtx1
Clec5a
Lax1
Gm14493
Gm10660
Gm16131
2410137M14Rik
Vstm2a
Prune2
Olfr191
Gm24372
Eif3k
Klrb1b
2010015M23Rik
Zmym1
Gm24440
Eps15
Gm15919
Gm25635
Olfr1271
Zswim6
Ehd3
Gm11710
Fam126a
Got1l1
Colec12
Blk
St8sia6
Gm19510
Epcam
Olfr775
Mir882
LOC102641238
Rasgrp3
Mob3c
Jkamp
Gm6502
Gng12
Nucb2
1010001N08Rik
Zeb2os
Susd1
LOC102632240
Tbxas1
Des
Olfr394
Olfr225
Gm20751
Lypd4
Uevld
Zbtb26
Csf1
Gm22963
Spag1
4930505N22Rik
Sell
Evi2a
G430095P16Rik
Emilin2
Gm6297
Gm25316
Tmem156
2500004C02Rik
Gm25105
Gm25272
Gsn
Esam
Dnajb11
4930568D16Rik
Gm25133
Gm13420
Gm23981
Ptk2
Qpct
Gns
Traf5
Ctnnal1
1700020L24Rik
Tlr9
Amy2a5
Gm26520
Gpatch8
Igkj1
Igh-V15
Atp4b
4930570N18Rik
Snora30
Gm24445
Tnfaip2
Rundc3b
Dfnb59
Ighv1-73
AI504432
Lrriq1
Cdc42se2
Baat
Tgfb1i1
Trdj2
Mettl7a1
Gm15133
Tyrobp
Igfl3
Ighv1-31
Clec2i
Prr23a
Sgce
LOC102638854
Igkv4-56
LOC102632809
Lyn
A330102I10Rik
Thbs1
Aoah
Slfn5
Clec4d
Fam187a
Tef
Fcer1g
Osbpl5
Olfr1356
Mrpl23
St3gal6
Slamf7
Gm24192
Ighm
Slc41a2
Sprr2e
Atp1b1
Gm22677
Txndc16
Ticam1
Ccser2
Gm19990
Iglv1
Lphn2
H1fnt
Vmn2r79
Pard6b
Txndc5
Ccdc50
Ctss
2010111I01Rik
Gm2022
Nlrp4f
Pik3ap1
Psg23
Moxd1
2810025M15Rik
Gab2
Ighv1-84 // LOC435333
Gm24405
Olfr1440
Mcpt8
Zfp939
Cma1
9430007A20Rik
Ttpa
Adssl1
Gm10419
Bhlhe41
Gm10999
Olfr352
Igkv6-32
4930405A10Rik
Mterf1b
1700009P17Rik
Ighd6-2
Gm13634
Gm25259
Gm22227
Gm22577
A130050O07Rik
Arfip1
Gm24648
Ms4a4a
Cd79a
Gm26171
Manea
Gm22289
Gm22978
Cpa4
Iglc2
Ighv1-5
Klri2
Ighv2-2
Msrb3
Fam167a
Naip6
Mrps18c
Pin1
Cd36
LOC102642621
Ly96
Cpa3
Ighe
