# Supplementary material for: IL-4 together with IL-1β induces antitumor Th9 cell differentiation in the absence of TGF-β signaling
Source: Nat Commun. 2019 Mar 26;10:1376. doi: 10.1038/s41467-019-09401-9 (PMC6435687; doi:10.1038/s41467-019-09401-9)
Supplement: Supplementary file 5 — Supplementary Data 2 [file 41467_2019_9401_MOESM5_ESM.xlsx]

## Sheet: Sheet1
Gene list of cluster 4 in Fig. 2
Gene	Gene	Gene	Gene	Gene	Gene	Gene	Gene	Gene	Gene	Gene	Gene	Gene	Gene	Gene
Tnip3	Gm23014	Nmrk1	Nlrc5	Coq4	4933406M09Rik	5430427M07Rik	Zfp598	Rhot1	Gm11364	Snora68	H2-K1	Gm16701	Gm25820	Jag1
Gm24337	Olfr630	Tmem144	Gm22999	Tsr3	Osgin2	Sumo2	Gm22840	Zcchc4	Bola2	Hspa8	Clpx	P4htm	Gm25295	Adamts14
Gm12534	Gm24707	BC051628	Aldh1l2	B3galnt2	Kcnk16	Med17	Rala	Sesn3	Vps37b	H2-Q7	Smarcad1	Sphkap	Sec11a	Gcm1
Gm23100	4930516K23Rik	Nfkb2	LOC102642117	Snora69	Gm23470	Gm20071	Gm6377	Mrps27	Fam136a	1810053B23Rik	Gm23264	1700080G11Rik	4930583P06Rik	Chsy1
Mir505	Trmt1l	Gm10021	Gm6416	Fryl	Cntn3	1700072O05Rik	Polr1b	Tars	Snora43	Grid1	Bud31	D730005E14Rik	Gm22368	Aox4
Gm3604	Cma2	Olfr556	Utp20	Gm16535	Abcf2	Dnajb2	Efcab7	Gm26301	Gm22165	Uqcrc2	Trim31	Mycbp2	1700054M17Rik	H2-T22
Gm24541	Nek3	Lrp1	Retn	Snora3	Olfr944	Jrkl	Fbxo34	AW209491	Cidea	Armc10	Pard3	Slco6c1	Snord88a	Shcbp1l
Gm23865	Nme6	Ddx11	Olfr48	Polr1a	BC026585	Enkd1	Caap1	Alox12b	Zfp287	Gm22319	Edem3	Tmem168	Trim37	Gabpa
Gm4825	Llph	Gm22249	Cdkn2b	Ces1h	Ier5	Gm26911	Olfr1208	Shmt2	Gm16039	Aptx	Bach1	Gm23203	Gdap10	Tada2b
Gm24186	LOC102635261	Olfr456	Samd8	Tnfrsf23	Ero1lb	Smim22	Mnd1-ps	Gm26293	ATP8	Arfrp1	Klra20	Rpl27a-ps1	F830104G03Rik	Gm25417
AI747448	Gm25596	Zfp449	Gm16340	Wnt8a	Mir1251	Pdss1	Trnt1	Ccdc63	BC031181	Ipo5	Gm5712	Trav6-4	Rars	Gar1
Gm26172	Gm25323	Gm23431	Olfr15	Sned1	Gm25138	Impact	Gm15319	Katnbl1	Ccnt1	LOC625240	Srpr	Tnfaip1	2610100L16Rik	Arfip1
Gm24869	Mir128-2	Gm16094	Ddx31	Ribc1	4930428D18Rik	Ppa1	Heph	Cpb2	Zfpl1	Ano8	Tsr1	Srsf11	Eif3a	Gm20736
Mmp10	4930473D10Rik	Gm7609	B130034C11Rik	LOC102635937	Zfp35	Ece1	Fam173b	Ubc	Gm23060	Knop1	Sf3a3	Rpl32	Prl5a1	Gm20738
Taar7b	Kif2b	4921511M17Rik	Polr3d	4931429P17Rik	Aasdhppt	AI314180	Lnpep	Slc6a6	Rgs16	1700100L14Rik	Nuak2	Grsf1	Eif5b	Impg1
Gm24551	Junb	Gm10340	Lilrb4	Chordc1	Nhp2	Gm23503	Mir710	Cryba2	Notch1	Ap4e1	Gm16853	Tnfrsf26	Calml3	Chst11
Gm7963 // LOC665729 // LOC625240 // Gm6523	Dcun1d3	Ptf1a	Gm26421	Rpl29-ps2	Gm5347	Gm6460	Oosp2	Snord45b	Fam222b	Vmn1r127	Utp14a	Clasrp	Slc5a4b	Krt79
Gm15518	Gstm4	Olfr303	C4a	Tma16	Snord93	Mrpl55	Fscn1	Ppp1r14b	Krt34	Cenpw	Fxr2	Eif4e	Arhgap26	Gm7634
H2-Q10	Magea1	Gm15990	A930001C03Rik	Slc5a5	Gm16892	Ccdc58	Gm19733	Gm24635	Tank	Gm4994	Fshb	Rph3al	Cacna1h	Gm9703
Gm24789	Ttll2	Usp45	Gm23756	Sarm1	Mir219a-1	Gm23048	Alb	Gcc1	Slc13a5	Gm26675	Zc3h11a	Angel2	Gm25117	Prkaa1
Gm22515	Chac1	Gm23782	LOC102641156	Gm15892	4921504E06Rik	Nxph3	Mir199a-1	Nxn	Alg10b	Ush1c	Taf4b	Caprin1	Pdlim5	Gm26335
Gm22327	Faim2	Mafg	Clec18a	Slc1a4	Ces1g	LOC102634062	5430417L22Rik	Eif2ak3	Dkk4	4930515B02Rik	1700019G06Rik	Gm22723	Astn2	Ano5
Hist2h3b	Olfr1361	Rrp36	Olfr768	Pfdn4	A330049N07Rik	Ttc37	Cdc45	Ttc29	1700039E22Rik	Lrrc41	Car4	Msc	Rpl4	Myo15
Gm24911	Trim30c	B430319H21Rik	3425401B19Rik	Ogg1	Alcam	Elp6	Snrnp35	Ago2	Tnpo2	Mb21d2	Cox5b	Tusc5	Polr2g	Mttp
Gm26077	Gm16248	Insl6	Gm5069	Ifnb1	Gm24348	Ahsa1	Gm24844	Aurkaip1	2210013O21Rik	Ngdn	Akap11	Gm22789	Ppat	Slc22a28
Gm22726	Nfkbia	LOC100505143	H2-Q7	n-R5s89	Gm23751	Naa25	Gpt2	2019-03-03	Spib	Gm23245	C8g	Olfr1513	Scn2b	Tfap2c
Gm25612	Mir3083	Gm26424	Krtap9-3	Gm6460	LOC100862468 // Nhp2l1	Gm26184	Lrrc58	Aatf	Prpsap2	Rnf31	Eif4g1	4930502A04Rik	Nme8	Zfp112
Gm25459	Olfr147	Gm24554	Nlrp12	Gm20752	Vmn1r121	Tada2a	Krt17	9930021J03Rik	Gm16415	Clp1	8430429K09Rik	Olfr231	Sec22b	Gdf9
Gm24936	BC117090	Olfr32	4933424M12Rik	Tango6	Snhg8	Mir490	Rnh1	Nde1	Cx3cr1	Olfr1145	Phka1	Srgn	Uhmk1	Gm5346
Upk1a	1700047G07Rik	Gm25699	Gm22345	Trappc13	Taf1c	Pepd	Dennd1b	Rtca	Gm15760	Gm20939	Gm26591	Ly86	Gm24020	Raet1e
Upb1	Gm12367	LOC102634295	Gm26862	Hook2	Trim34a	Gm22127	Orc5	Rps13-ps1	Parn	Gm24509	Gm9548	Gm22478	Qtrt1	Ephb3
Gm22265	Gm20262	Stxbp3b	St5	Gm25206	Zfp444	Olfr670	Snora61	1700049E17Rik2	Prpsap1	Oc90	Gm26107	Poc5	Rpl15	Sp100
C630016N16Rik	Gm11783	LOC102640226	Gstm1	Olfr1353	Taar3	Ccdc176	Gm19337	Mir495	Tnfrsf12a	Poldip2	Zfp472	Defb50	LOC100504608	Olfr656
Gm10355	Cdc14b	Gm25091	Gm25989	Cdv3	Chchd5	Aff3	Mtrr	Dnaja3	Gm23519	Foxa3	Gm3448	C1qbp	Idnk	Gm24942
Gm13613	Fshr	Bcat1	Pfn4	Stk3	Vmn2r-ps104	Snord73a	Oas1a	Pstpip1	S100a10	0610009B22Rik	Rhbdf2	Fcho2	Igbp1	1810010D01Rik
Gm25205	Olfr987	Ccdc137	Mrps18b	Gm11915	Skint11	Spg7	Sec13	Gm26225	Ywhaq	Hps5	Gm13791	Gm12150	Mup3	Fam72a
Phf11d	Ripk2	S100a16	Snhg12	Susd2	A530095I07Rik	Olfr1297	Atrip	Gm12908	Mtm1	Efnb3	Rnpep	Alkbh3	A530032D15Rik	Nrxn3
Dynlrb2	Gm25947	Olfr692	Cep170	Ier2	Fam47e	Gm24434	Trp53tg5	Jam2	Snord71	Sh3pxd2b	Gm22315	Rnf121	A930031H19Rik	Rps6-ps2
Mir125a	Wars2	Sema7a	Alg5	Klra17	Tie1	Nkain1	Mrpl50	Mrrf	2810474O19Rik	Gtpbp4	Hcn3	Usp17ld	Cep112	Ap4b1
Gm11677	Smok2b	App	Ifrd2	Cyp4a29	C4bp	Tmed6	Dydc2	LOC102642069	Lhfpl5	Sbds	Gm4782	Dnajc1	Rps19	4933434E20Rik
Aarsd1	Lcorl	Ctsm	Xrra1	Sox3	Rhbdd2	Gm23173	Gm3685	Psip1	4931406H21Rik	Myo16	Slc4a1ap	Slc35e2	Acbd3	Zfp60
Mir383	Gm13054	Kansl2-ps	Gm8884	Gm24962	Snapc1	Oma1	4930529K09Rik	Gimap6	Nle1	Ankrd45	Fam50b	Atp6ap1l	Sftpc	4930581F22Rik
B020014A21Rik	Gm8879	Mertk	Gm5709	Gm11655	Gm9789	Bloc1s4	Tex30	4921518J05Rik	Pbdc1	Vmn2r70	Gm22466	Bag4	Snora73b	Gm15513
Gm16099	4931430N09Rik	Olfr372	Isca2	Vmn2r63	Gm2799	1700109H08Rik	Gm10136	Pdzd11	Herc6	Vmn2r52	Kcnq4	Gm24432	Kpna1	Sult4a1
Gm25860	Gm8020	Ptpla	Vrk2	Gm23845	Cyp3a13	Nufip2	A3galt2	LOC100041057	Gm11934	Lyplal1	Gm22708	Ebpl	Olfr649	Gm23426
2810025M15Rik	Gm6657	4933400F21Rik	Hagh	Rnf213	Rhox3h	Trmt5	Uba3	Gm5451 // Rpl9	Foxred1	Ticam2	Atp2c1	Ctsr	Eef1a1	Gm14291
Tpbg	Oxnad1	Nxt2	Chd9	Gm25625	Gm7665	Cmss1	Snora62	Cebpe	Abhd11	Fam135a	Gm382	Gm17778	Laptm4a	Car2
Nabp1	Gm20115	Gpr65	Lsm1	Gm17615	Mrpl47	Clpb	Ubox5	D030047H15Rik	Spg20	Vmn1r220	Gm26441	Mtch2	4933411K20Rik	Rac2
Mir669f	Traf3ip1	Kif13b	Gm22806	Gm23588	Gm24549	Gm25809	Josd1	Fah	Kcnk10	Padi2	n-R5s27	Ryk	Specc1l	G530011O06Rik
Traj19	Scgb2b27	Mir30d	Kif3c	Vmn2r106	Polr1e	Fut10	Odf2l	Fpr2	Rab44	2010109A12Rik	Noa1	Ppwd1	Elovl2	LOC101056250
n-R5s15	Mex3a	Gm22509	Polr2d	Prkar2a	B230319C09Rik	Gm25601	Impdh2	Il15	Bap1	Aig1	Rhbdl3	Tlx2	Rpl27a	Catsperd
Elovl7	3200001D21Rik	Gpatch11	Hspb1	Gm6253 // Gemin6	Parp14	Oxsr1	Ptplb	Cstf2	Farsb	Gm24393	Syndig1l	Olfr641	AA415398	Gm13554
Gemin6	Gm26098	Acnat2	Cstf3	Cfl2	Rhbdd1	Krtap4-6	Supv3l1	Rps24	Nol9	Psenen	Gm23216	Gm15839	Gm2155	Gm22997
Gm23226	Mir701	Pdgfd	Gm24787	Epgn	Gm14817	1700096J18Rik	Gm11810	Ears2	H2-M10.6	Satl1	Gm22054	Tgif1	Snora74a	Fam83e
Gm25880	Gm17210	Gm11979	Zfp219	Wnt16	Gm1818	Sec23b	Snora44	Adam22	Ddx39	Pla2g4b	Gm4604	Nup153	Gstt1	Mroh5
Gm23129	Timm9	Gm22374	Tor1b	Mir881	Mir1949	Bcs1l	LOC102639127	Myc	Ccdc15	Eif2s1	Gm6268	Kpna2	Mreg	Csprs
Arhgdig	Ssxb1	4930404H24Rik	Hr	D2Wsu81e	Lig4	Olfr292	Gm14211	Slc25a26	Gm24201	Hmgcll1	Hmga1	4930474H20Rik	Hmcn1	Prrg2
Fastkd1	Gm8702	Gm22838	A630089N07Rik	Olfr524	Ctps	Tmem147	Uba2	Snord107	Zranb2	Gart	D4Ertd617e	Fbxo11	Iah1	Gm15293
Gm23527	Aph1c	Gm3716	Gm25048	Fbxl12	Mir191	Gm1653	Rps15a-ps6	Ube2cbp	Nemf	Skiv2l2	Pole	Gm4262	LOC102642448	Vmn1r118
Gm17767	1700109G15Rik	Spsb2	Gm12305	Gm26598	Eif2b3	Noxred1	Eif4a2	Olfr885	Atp5s	Gcn1l1	Ddx21	LOC102636323	LOC102637302	Gm3669
Gadd45b	Gm23626	Dcbld2	Vmn1r230	Gm26646	Cebpg	Gm11337	Spry2	Rexo1	Hira	B230104C08Rik	Akr1b8	Tchhl1	Ssu72	Ap5z1
Irg1	Gm24139	Dtwd1	Snx27	Serpinb3b	Tardbp	1110038B12Rik	Snora17	Cops4	Vps37a	Scfd1	BC051019	Sfxn2	2410006H16Rik	LOC102634205
Gm1141	Rrp15	4921511M17Rik	Gm16740	Nalcn	Hk2	Usp40	Klk1b3	Nup88	Ksr1	Gimap8	Usp19	Olfr94	Abtb2	Gm23899
Vmn1r194	Coro2b	Gm6489	Gm22079	Rnaseh1	Efcab2	Vmn2r95	BC005561	Gm19582	Cdh10	Wrap53	Eif3i	Mfsd6l	Gm23473	Tapbp
Krtap9-1	Mir1953	Chchd4	Dennd4a	Irak3	Scamp1	9430019J16Rik	Prss36	Carm1	9430016H08Rik	Acad9	Bag2	Igsf1	Fam122a	Lyrm4
Vmn2r56	Gmppb	Gm25390	Gm23069	Klhdc10	Mep1a	Gm23122	C230066G23Rik	Rad9b	mt-Tv	Ada	Fmnl1	Cmas	4632428N05Rik	Ccrl2
Gm23592	Olfr177	Fat1	Gm8906	Cluh	Rsg1	Mir551b	Pou3f4	Etohd2	Rpf2	Cers2	Fam159b	Eif4a1	Gm26884	9130221F21Rik
Gm16381	Dhrs9	Nfkbib	Gm16091	Serpinb6a	Cldn2	Glipr1l3	Iars	Gsdmd	Tdrd3	Olfr597	Ppil1	4921513I03Rik	Mmp9	Gpr34
Gm4349	1700054O19Rik	Gm22938	Chp2	Abl2	Mrpl19	Dnajb5	4933408B17Rik	Vmn2r69	Mapkap1	Yars	Rpl30	C920009B18Rik	Gm10118	Dip2c
Flt3	Gm24887	Jade2	Peak1	3010003L21Rik	Ssxb3	Gbp8	Gm22563	Mtfmt	Sra1	Tmed11	Gm12043	Grasp	AK129341	4930578C19Rik
Il23r	Gemin2	Gnb1l	Gm19760	Fam169b	Gm22892	Gpr56	F630003A18Rik	Lyst	Lysmd1	Ces2f	2410019O14Rik	H2-Q9	Nin	Gm25728
Gm16712	Btg3	BC039771	Thada	Nup155	2310008N11Rik	Saal1	Alms1	Gpr141	Ifi35	Kcnj10	Zfp213	Guca1a	Tomm70a	Mef2a
Gtf2h2	LOC102638516	Gm24916	Wdr55	9130401M01Rik	Poglut1	Tmem68	Atp6v1e1	1700008P02Rik	Zfand4	1700027I24Rik	Midn	2010002M12Rik	Cep85	Nudt19
Traf1	Gm11840	Gm22072	Tex16	Dok5	Onecut3	Lars	Mitf	Mir1938	Gm23591	Poteg	Col19a1	Gm16028	Bbc3	Dusp2
Nkd1	Gm7827	C78197	Igbp1b	Snx22	Gm25090	Ube3a	Slc30a8	Rpl12	Rab3c	Gm11964	Aox3	Ywhag	Olfr1256	Pten
Slc25a2	Gm23666	Piwil2	Gm25486	Gdf1	Xpnpep3	Retnlb	Zfp133-ps	Mnd1	LOC102633540	Tbpl1	Henmt1	Radil	Gm11672	Ell3
Kdm4d	Ppid	Cep95	Gm25525	Slc8a1	Hs2st1	Lgi3	Gm26457	Ntng1	Usp36	Bsx	Nop10	Olfr1309	Nupr1l	Uhrf1bp1
Myl10	Nsun6	Gm14517	Olfr998	Gm25624	Bcl2a1b	Defb12	Anapc11	Gm16430	Olfr215	Mir331	Btbd7	Dnajc11	A930024N18Rik	Erap1
Gm8465	Gp49a	Gm10267	Rasgrp2	Gm23858	Cyp17a1	Mthfd2	2210414B05Rik	LOC102639558	Gmnc	n-R5s210	Slc19a1	Klra6	Ube2e3	Kcnq1
Atf3	Gm24296	1700027A15Rik	Pomp	LOC102640679	A730015C16Rik	C030039L03Rik	Pip	Polr3a	Gm9104	Csrnp1	Bbs2	Trdv1	Gm16010	Herc4
Gm10944	4930546G22Rik	Fam19a1	Gm13307	Bms1	Nipal4	Gm25294	Agxt	Jagn1	Slc35f4	Rbbp5	LOC102635826	Dtd1	Mrpl15	Gm5263
Snord52	Gm24909	4932411E22Rik	Adat3	Sco1	2019-09-03	Zdhhc17	Fam122b	Gm15063	Usp34	4930526I15Rik	Gm14641	Prodh	1700010D01Rik	Gbp2b
Gm24079	Gca	Traj30	Stoml1	Rrs1	Hars	Scarletltr	Stoml2	Emx2os	Olfr679	Speer9-ps1	Nup54	Trmt11	Dnajc27	Svs2
Ly6i	Gm26119	Pgbd5	Cdh17	Gm26100	6030471H07Rik	Olfr1082	Psg22	Spns2	Ptcd1	Cfdp1	Gm12191	9330158H04Rik	Syf2	Scn9a
Gm24057	Rps12l2	Gm11037	Cdk8	Pigv	Gm23851	Gm17080	Olfr866	Zbtb41	Zfp52	Cdh18	Zfp677	Bcl2a1a	Ly6d	Tlx1
Gm25549	Gem	Htra2	Atxn7	Parp11	Gm25005	4930413F20Rik	LOC101056140	Mir1964	Rps27a	Actr5	Clec3a	Gm23977	2010003K11Rik	5830416P10Rik
Gm26323	Ccl25	Glrx3	1700096K18Rik	Alkbh2	Kmt2b	1700003D09Rik	Edil3	Mir500	9430019J16Rik	LOC102642201	Qdpr	Pik3ca	LOC102634837	Fxyd6
Gm24770	LOC102640274	Stard13	Rrp12	Zc3h8	Scnm1	Hoxa2	Iqcg	Alg8	Atg2b	Gabpb1	Gm23022	4930415F15Rik	Gm23907	Ccbe1
Slc7a3	Scgb2b12	Olfr1393	Gm10230	Map9	Ano4	Gm17753	Car5b	Mettl1	Olfr175-ps1	Gm12271	Vmn1r226	Otx2os1	Atf6	Psmb9
Gm20235	Gm7609	Gm4023	Gopc	Trim30a	Mrpl12	Gm20359	Papolb	Tex101	Pemt	Pafah1b2	Gm13583	Gm13465	Vezt	n-R5s162
Recql5os1	9630033F20Rik	4930524O07Rik	Ibtk	Cxcr5	Gm10655	S100a11	Otud6b	Psat1	LOC102638292	Nipbl	Fam53a	Exosc10	Atad1	Gm14444
Gm26019	Gfpt1	Olfr612	Mtf1	Gm22765	Gm23249	Gm3669	Ror2	Smndc1	Mllt1	Armc8	Gm22322	Mageb16	Olfr487	Nt5c2
Serpina3m	Gm13125	Snora64	Gm4651	Traj3	Ldha	Nat10	Gm22100	Tpbpa	Eef1b2	Arc	Cables1	Dmtf1	Trim44	4933431G14Rik
Gm26437	Ces2b	Ndnl2	Srm	Gm15246	Gpr123	LOC100861738	Dusp5	Rbms2	Fam13b	Cdkl2	Esf1	1700093K21Rik	Lrch2	Kcna3
Ctrl	Trav15-1-dv6-1	Dusp1	1700001J11Rik	Fam73a	Gm25838	Dohh	Fam181b	4930466I24Rik	Prmt1	Vmn1r91	Rnf20	Zfp74	Ripk1	4933408N05Rik
Ndnf	Trim30d	Cflar	Klf8	Sdr16c5	Gm19684	Gm25545	Usp16	Bola1	Mageb18	AU020206	Zdhhc13	2310007L24Rik	Rps5	1700016G14Rik
Kctd13	Gm23441	Katna1	Gm23106	Fcgr2b	Rnf113a1	Caml	Ice2	Herpud1	LOC102634844	Nomo1	Pcnxl4	Ddah1	Pank3	Plek
Gm15726	Mir344-2	Tert	Snord43	Nek8	Samd5	Esr1	Nod1	Synpo2	Thumpd3	Enpp4	Gsta3	Dpyd	Pcf11	Gm16196
3110009E18Rik	n-R5s195	Gm15410	Gm24437	Atg4d	Ptpn5	A830019L24Rik	Gm3404	Gm20026	Vmn2r73	4930453O03Rik	Utp15	Slc6a3	Spata5l1	Derl1
Pappa	Gm23339	Ggct	Gm23208	Mir1904	Olfr834	Akap5	Spo11	1700112D23Rik	Rab11fip3	Dand5	Lrrc43	Kctd19	Helz2	Gm10154
Fbxo16	Dhx37	Gm11195	Mir32	Apoa1	Zdhhc21	Fgf21	Vmn1r229	Gnl2	G3bp1	Gm23340	Csnk1e	Tac1	Serpina7	Slc7a1
Tas2r114	Gm5767	Mir5133	5033404E19Rik	Tapbpl	Dhrs13	Daw1	A430060F13Rik	Alg1	Ddhd2	Eps8l1	Ankra2	Tmed3	Gm25964	Gm13889
Cd69	Vmn1r189	Tia1	Gm13703	Il18bp	2300009A05Rik	BB031773	Sltm	Gm13545	Gemin5	Tiam2	Tex35	Gstp2	Tmem219	Gm4013
Pla2g4a	Ncs1	Gm25160	Rad52	Gm24099	Psmc4	1700086D15Rik	Snrpd3	Tut1	Klhl30	1700123O20Rik	Gm22361	Isy1	Lgals3bp	Klhdc7a
BC061237	Rsph1	Fam71e1	Gm26187	Ppil3	Xpot	Nip7	L3mbtl4	Srek1	Slco6b1	Eprs	Cep83os	4930544D05Rik	Slc16a10	Fam84b
Pxylp1	Snx16	C330018D20Rik	Fcf1	Nlrc4	Gm24990	Mycs	Ebf1	Nop16	Gm26287	Diexf	Umodl1	Gm15127	1700022I11Rik	Gm22867
Gm22263	5430428K19Rik	Gm24680	Mat1a	Ube2t	AI839979	Rpap2	Gm24698	Krit1	Pcnx	Luzp2	4933417E11Rik	Gm26830	LOC102640419	Dclre1b
Traj28	Mlf1	2310047M10Rik	Alg6	Vwde	Yrdc	E130311K13Rik	Braf	Gm15471	H2-T10	Gm2427	Cep57	Osbpl9	Saysd1	Gm26000
Gm22495	Gm17088	Gm6904	Vmn1r208	Olfr706	Gm4566	Gm13815	Cbln4	Taok1	Gm11278	2310061N02Rik	Timm10	Sorbs2	5530400C23Rik	Kctd12
Btnl5-ps	Ogfod1	Lrsam1	Zfp648	Gm10696	Ccnd1	Tarsl2	Gm4968	Gypa	Gm22479	Polr1c	Mbip	Rabep1	Gnaq	Mafk
Socs3	Ccdc18	Gon4l	Gm6712	Fastkd2	Fbxo36	Tfam	Ppp2r2a	Zdhhc5	Gm8618	Cnot6l	Gm4613	mt-Rnr2	Gm20475	Gm12295
Pkd2	Olfr584	Pwp2	Gm16085	Prpf40b	Gm11657	Gm13601	Apoa2	Gm19501	Gm24239	Gm5785	Osbpl11	Nlrp1b	Slc26a4	Crim1
B230354K17Rik	LOC102631730	Gm24183	Gm17218	Xpo5	Vmn1r26	Utp23	Fbxo39	Siah1b	9930014A18Rik	Gm21319	Gm3448	Obp2b	Phf21b	Slc41a1
Gm11376	Vmn1r11	Scai	Sowahb	Zfa-ps	Bri3	Gm26548	Mir326	Gm22439	Gm25013	Gm25244	Fam92a	Fancl	Eef1d	4921501E09Rik
Gm24096	Smug1	Pcolce	Ptcd3	Dus2	Olfr1094	Gm10334	Gm22638	Hdhd2	Serinc1	Krtcap2	Gpc4	Zmynd11	Rapgef1	Clstn3
Gm23072	A630019I02Rik	4930533L02Rik	Vmn1r41	Cldn26	3110021A11Rik	Ltv1	Lrguk	Gm15498	Cxadr	Elmo1	Kpna3	Traf2	Armc4	Rbfa
Gm13834	Gm11789	B230369F24Rik	Lrrk1	Wdr12	Erich3	Lin54	Gm16339	1700064M15Rik	Cabin1	Apoc1	AY761185	Nus1	Hnrnpa1	Pon2
Fbxw25	Pm20d1	Gm25486	D1Ertd622e	2310026L22Rik	Hax1	Zfy2	Olfr112	Tnks	Txk	Ltb4r1	Srp19	Bcl2l1	Mrpl3	Rpl17
Mir193a	Rasl11a	1700102P08Rik	Cecr5	Als2cr11	Gm24333	Homer1	Rab13	Sertad2	Atp2a2	Cldnd2	Nap1l1	Jph3	H2-M3	Pla2r1
Gm12082	Zfp229	Rab33a	Nadk2	Gm23301	1700065J11Rik	Gm6132	Cyp2c53-ps	Vmn1r94	Myh7	Vipas39	Rbm18	Ska3	Tcerg1	Gm22155
4930430F08Rik	Mpp3	Gm6457	E2f5	Gm12702	Tep1	LOC102632826	Gm2178	Zbtb11	Olfr329-ps	Fxr1	Vmn2r59	Chn1os3	Ccna1	Dhx58
Fam154aos	H2-Q5	Fam129c	Gm10408	LOC101055806	Snhg5	Pdia5	Zfp131	Gm25587	Xpo4	Cdc27	Il31	Pfas	Gm4342	Pla2g16
AI182371	Gm24601	Gm10230	Slc25a32	Trmt61a	Pigl	Vmn1r117	Cts8	Pbld2	Gm5591	Fopnl	Ankrd28	Prpf4	Snord87	Ifi203
Gm22974	Phf11c	Bex4	Cyp2j6	Gm22270	Spint3	Tmem41a	Npy6r	Slc7a6	Snord17	Sdad1	Defb38	Serp1	Amy2a5	Slc44a1
Myl4	Zfp786	3110083C13Rik	Gm11417	Gm14951	Trmt10a	Cd300lf	Gm23469	Gm23062	Loh12cr1	LOC102641059	Fndc3a	Gm5239	Phtf1	Cmpk2
Lacc1	2700089I24Rik	2210408F21Rik	Gm25038	Bpifb6	Tmlhe	Vps13c	Slc25a17	Pp2d1	Gtpbp10	Setd7	Gm10032	Mrps14	Mtap	Gzmb
Olfr1013	Gm26758	LOC102636398	Kng2	Aim1	Mrto4	1110046J04Rik	Ubp1	LOC102635955	Ptar1	Fgfr1op	Hist1h4b	Barhl2	Rfc3	Nmi
Gm24888	Olfr1303	Hsd17b14	BC049635	Ly6a	Mir544	Gm24593	Prep	Birc3	Il13ra2	Gm5922	Pde7a	Pik3c2a	Clic5	Mir711
2310010J17Rik	4930505K14Rik	Mir883a	n-R5s204	Gm10388	Ebna1bp2	Bcl2l13	Rbm17	Mir18b	Zzz3	Phf3	Arhgef28	Gm20169	Cnot8	Gm10129
Gm13088	Gm22929	Gm5169	Gm10081	Tm2d1	Zcchc2	Pum1	Nfyc	Gm24533	Gm10400	Olfr1047	Nt5dc3	Msr1	Gm22578	Gnptab
Csprs	P2ry12	Klkb1	Gm16337	Ndufaf6	Imp4	Exosc1	Fundc1	Ttc32	Zfp382	Gm26408	Gm16350	Pla2g2c	Sfrp2	Gm26274
Galr3	Slc1a6	Gm24668	Gm16549	7530414M10Rik	Slc30a9	1700049E17Rik2	Gm5611	Fabp3-ps1	Gan	Cyp21a1	Xirp2	Gm26414	Fbxw11	Olfr923
D930030I03Rik	Gm25666	Gm24008	Tssc1	Znfx1	Gm25633	Rfxap	Wt1os	Gm26066	BC027231	Pcp4	Gm9919	Cd209g	Nras	Atg16l1
Gm26002	Rian	1110038B12Rik	Pop1	Arl5b	Nop2	Zfp958	Gm13663	4931414P19Rik	Olfr301	Ccdc87	2900041M22Rik	Rpl21-ps7	Ptk2b	Tmem243
Olfr11	Gm23030	Mir466p	Gm26781	Gm24850	Zbtb20	Gm3448	Gm15875	Hace1	H2-Q4	C330018A13Rik	Pcdhac1	Cep350	Gm23979	Olfr635
Parp12	Gm5	Galntl5	Igf2bp2	Bdp1	Nek5	Trafd1	Chmp4b	Tmem238	Gm10814	Nop14	Pcsk9	Ccr2	Tmem150b	Glrx
Pkd2l2	Vmn2r45	LOC102640775	C1qtnf6	Lgals4	Ddx56	Cst8	Gm20748	Gm24104	Ccl12	Ide	Rabep2	Cwf19l1	Gm23927	Ifi203
Olfr1420	Gm12531	4930524O07Rik	Gm15690	Tsg101	Adap1	Col8a2	Gm3893	Klf7	Tiprl	Aimp2	Cfi	Ghitm	Blvrb	Slc46a3
Cdkl3	Gm2670	Clec12a	Gm12248	Btla	Krtap19-3	Siglece	Gm12648	D16Ertd472e	Olfr868	Prpf18	Gm10344	Skint1	Hoxc11	Krtap6-1
Zik1	Ptpmt1	Hars2	Olfr947-ps1	Ankhd1	Fam203a	Rdh14	Cfp	Cmtr1	Gm7854	Olfr449	Txlnb	Mir380	Pten	Trim30b
Gm26015	Gm6787	Tfcp2	Snx18	Med8	Ccnd2	Yars2	Mapk7	Ccdc138	Mocs2	Gm24697	Fam60a	Zranb3	Pgap1	Pram1
Mrpl17	Gm17333	Slc9a5	Gm25243	Atoh7	Tbl3	Sfxn4	Zswim3	F2rl1	Gm14124	Gm14818	Hivep1	Hoxb6	Olfr559	1700095B10Rik
Dnajc24	mt-Ta	Gm26029	Gm26106	Kbtbd8	1700101I19Rik	Gm26440	Olfr459	Aqp5	Mga	A230050P20Rik	1700009J07Rik	Flywch1	Arih1	Atp2a1
Gm24576	Ubr1	n-R5s77	Gm25364	Ifi27	Cdc42ep3	Ndufaf1	Rbm45	Gm26359	Gm24342	Gm11837	Uba7	Gm10554	LOC102631912	Bex6
Gm7361	Nf2	Syngr3	Maoa	Gm23904	Gm26078	Psmd8	Uncx	Gm23639	Zfp593	Wdr60	Phf6	Gm24775	Ceacam15	Swap70
Fktn	Gm8394	Dcps	Gm23850	Sbno2	Gm25922	Slc7a6os	Olfr1330	Bzw2	Gm5592	Klhl10	Mir205	Zswim5	Sbk1	Gm25987
4930503E14Rik	Zc2hc1a	Tsacc	Tmem252	Wdr18	Plagl1	Kcnn2	Gm7664	F11r	Nars	Tdp1	Gm26175	Taf15	Klk1	Prf1
Gm22711	Gm26778	Helq	Gm9926	Rab26os	LOC102635068	Gm15228	Snora15	Gm23231	Fpr-rs6	Pms1	Suco	Gm23258	Slmo2	Cd8a
Zfp9	Gm7609	Fbxw23	Tti1	4930554C24Rik	Ccdc116	Zfp239	Rilpl1	BC003331	Wdhd1	N4bp2	St6galnac4	Gm25394	Gm24281	Itga4
Gm16303	Ift74	Klrd1	B4galt3	Gm10941	Gstm6	9430021M05Rik	E2f3	Kcnq5	Gm5942	n-R5s46	Hmgn3	Exo1	Gm16722	Sytl2
Gm23579	Rps20	Syk	Eif4ebp1	Pld5	Rpl10l	Gm23221	Rpgrip1l	Edem2	Gm24457	Prl8a9	Hltf	Cog7	Khdrbs1	Gm24783
Ighm	Defb25	Olfr993	Gm11351	Gm25289	Suv39h2	Dbh	Utp11l	1190003K10Rik	Chd1l	Olfr1500	Rpl8	Gm6507	Mief1	Gm23984
Olfr666	Oaz1	Gm11974	Car6	Pogk	Smok3b	G930045G22Rik	4930556M19Rik	Lrrc59	4930545E07Rik	Rhno1	LOC102636516	Atp8a1	Oas3	Cybb
Ahcy	1700024F13Rik	Gm14100	Swt1	Gm16014	Lctl	Gm3685 // Gm3127	Pmpca	9430029A11Rik	Frmpd3	Chd2	Zmiz2	Gm25771	Rps12-ps16	Sidt1
Gm25377	Mir3107	9330159M07Rik	4930451I11Rik	Dnajb7	Gm24042	A230046K03Rik	Htr2a	Pex3	Pkp1	Hmx3	Gm23251	Osbpl1a	Nlrx1	Gm23099
Pnkd	Akr1d1	Olfr452	Pdss2	9430008C03Rik	Cldn12	Arpc5l	Rif1	Nlrp5-ps	Sf3a1	Abce1	Gramd2	Sipa1l1	Gbp9	LOC102641711
Gm17203	Pofut2	Anxa7	Med31	Edem1	Trit1	Nos3	H2-Q6 // H2-Q8	Vmn2r77	Clvs1	Rnf182	LOC102640952	Ccdc80	Atp10d	Entpd1
Gm22769	LOC102641015	Gm25930	Olfr988	4930542C16Rik	Gm5278	Gm26126	Spryd7	Gm12880	Pitx3	Hoxc9	5830415F09Rik	Ube2o	Pcolce2	Ttll7
Gm26157	Lpin2	Wdr20rt	Mir465b-1	Ccdc90b	Pml	Gm22472	Slc35a5	Gm10230	1700012B09Rik	Elp3	1700128A07Rik	Gm14750	Zc3h12d	Fcrla
Serpinb9f	Procr	Gm9964	Gm9855	Bex4	Wdr3	Prg4	Gm25204	Traj4	Wasf3	Ankrd24	C130060K24Rik	Mlx	1110054M08Rik	I830077J02Rik
Trav4d-4	Slc25a33	1110002L01Rik	Mir5104	Akap1	Bud13	1700026F02Rik	Nsl1	4930412M03Rik	Sult6b1	Kif2a	Ippk	Gm20442	Anapc16	Gm22342
Gm8672	Myrf	Gm22897	Gm7609	Slc13a1	Tfap2d	Trnau1ap	4933402N22Rik	Il25	LOC102641848	3110082I17Rik	Ube2i	Gm16151	Nkx2-2	Gm9752
Olfr908	Stard3nl	Tlcd1	Rcc1	Rps19-ps3	Cars	Zbtb25	Pus7l	Lsm5	Gm24790	Gm3685	Sumf1	Derl2	Papd5	Ccl5
Selp	Apol11a	Mrpl22	Gm25506	2010005H15Rik	Tcaim	Csn3	Gm26811	Snord42a	Phf21a	Mpp6	Ccdc59	Marcksl1	Skap2	Parp8
Gm26052	Aqp4	Smg8	BC051665	Fdxacb1	Gm11497	Wnt5a	Dnajc21	6430573F11Rik	Gm22157	Gm9934	Tmem135	Zswim8	Tgs1	n-R5s151
Gm24318	Atp1a2	St8sia4	Star	Cep83	4930572O13Rik	Il1rl1	Rb1cc1	Gm12474	Arhgap28	Zdhhc22	Herpud2	Mogat2	Tap2	BB019430
Mrgprx2	Bst2	LOC102635055	Gm10710	Lrrc51	Iba57	D19Bwg1357e	Ppip5k2	Gm8857	Pfdn2	Espnl	Fam35a	Psmb10	Hivep2	LOC102643064
Gm10799	Mrpl32	Atm	9530051G07Rik	Svs3a	Gm23932	Mir1971	Polh	Snx5	Rsbn1	Srsf1	Paf1	Stxbp5	Gm13981	Vmn2r62
Gm22200	Il15ra	Ptpdc1	E330011O21Rik	Gm26554	Vmn1r129	Ipo4	Snord47	Pim1	Krcc1	Bbs12	Cd86	4930428O21Rik	Mzt1	n-R5s71
LOC102640144	Ptpn14	A330041J22Rik	1700024F20Rik	Zcwpw2	Gm22379	Map6d1	Tmem70	Lcat	Nfrkb	Gm14341	Snrpn	Gm26863	Prss58	Olfr139
Mir759	Gm7173	Gm26358	Gm2568	Nckipsd	Mcf2l	Gm22793	4930447C04Rik	Mrpl16	Gm14169	Utp3	Slc22a13b-ps	Rfesd	Cyp27a1	Gbp11
Rab39b	Dus4l	Mycl	Gm23956	Cnksr2	Lyrm7	Casp4	Gm24704	Tfe3	Urah	4921536K21Rik	Oit1	Bccip	Olfr974	Xaf1
Gm13380	Gpr137	Gm10308	Unc5cl	Hesx1	Dusp16	Aida	Snora34	Gm24480	Gm16618	Bloc1s6	2410016O06Rik	Bank1	1700110K17Rik	Tcrg-V4
D5Ertd683e	H2-Q5	3830408C21Rik	Agrp	Maml2	Gm22814	Yy2	Gm1527	Akap10	Ccdc38	Vdac2	Pes1	Srsf5	1700028M03Rik	Gm21721
Mir3102	Pvr	Fam175a	LOC547349	Zpr1	Gm15882	Adam7	ND2	Perp	Rad23a	Ppp1r12c	LOC102308570	Cul5	Gfra3	Gm10277
A530021J07Rik	Gm10251	Rybp	Taf13	Fancm	Lrpprc	Ankrd39	Bend3	Thoc2	Zbtb6	Gm12316	Pgm3	Gm7694	Tmem154	Ubald2
Mir1912	Gm16157	1700011B04Rik	Gm5908	Gm23475	Coq10b	Slc33a1	Nup188	Gm5921	Coasy	Erp44	Gm16416	Rbmxl1	Ccdc105	Ctrcos
Arl6	Ifi205	Gm22276	Cdk5rap1	Myt1l	Gm26279	2610020H08Rik	Nr4a2	Mvp	Espl1	Adat2	Gm23080	Ncl	Gm3362 // Gm8290 // Gm8264 // Gm8158 // Gm8137 // Gm8112 // Gm6177 // Rpl23a	2310009B15Rik
A930007A09Rik	Gm14241	Coq7	Snrnp48	C030037D09Rik	Hyal2	Rassf4	1700025H01Rik	Mup20	Mtx2	Gm17514	Nupl2	Gm17337	Nt5c3	Cdr2
Tagap	Gm26048	Gm22780	Gm24000	Gm6981	Tmprss5	Nfu1	Neurl1a	Tomm40	Bcl2a1d	Naa15	Ptchd3	Trappc4	Il17ra	Gm12238
4930509E16Rik	Tspan10	Med6	Haus8	Ppp1r3c	Gm17071	Las1l	Mars2	Rpl12	Smc5	Atp13a1	Trappc6b	Iqsec1	Hoxa9	Gm15787
Spata7	9830132P13Rik	Taar7e	Farsa	Bmf	Zfand6	Trip13	Ube2l6	Usp31	Rpl6	BC003965	Wdfy1	Lmbr1l	Mbtd1	Apobec3
E130111B04Rik	Slc6a15	Olfr1153	Gm5563	Snora21	Zscan4d	Ppap2a	Gpr132	Secisbp2	Fam81b	Hrnr	Otogl	E030024N20Rik	Iws1	Kap
9430015G10Rik	Mt2	Gm25559	Gm11415	Dnaja3	LOC101056131	Myo5a	Scgb1b2	Gm22662	Cebpz	4930430J02Rik	Dis3	Scn4a	H2afb1	Gm15418
Rilpl2	n-R5s62	Ighm	Snord37	Mrpl51	Ngly1	Tubb2b	Gm24155	Gm21936	Il3ra	Pus10	LOC102639339	Bche	Msi2	H2-Q2
Creb1	Iqca	Gm5848 // Snrpd2	Cep162	Zbtb10	Osr2	Hopx	Nhlrc2	Gm24885	Drg1	Msrb2	2700060E02Rik	Nr1i3	Gm24147	Amd2
Ndufaf5	Gm15952	Olfr1024	Gm318	Med18	Zkscan5	Psca	Havcr2	Clic4	Cnot7	Gm4890	Ppan	Sult3a1	Fdx1	Sos2
Gm9733	Cyp2d34	Gm3837 // Pdcd5	Gm25703	Gm15718	Prss55	Gm23795	4921508D12Rik	Ankrd32	Myef2	Gm25769	Surf6	Tollip	Macrod2	Agpat4
Dnaja4	Gm24402	Adam8	Gm24845	LOC102633634	Gm8054	Dph3	Cdipt	Abhd17c	Cenpj	LOC102637763	Trappc5	Dock11	BC065397	Tubb2a-ps2
3110043O21Rik	Gm13990	2610015P09Rik	Ccpg1	Pus7	Gm20204	Sap30l	Pced1b	Polr3e	Nmd3	Smarca4	Uck1	Icmt	Gm25873	4930471L23Rik
Gm5174	2019-09-10	Caap1	LOC102638008	Eaf1	Rbm26	Gm26825	Olfr75-ps1	D830044D21Rik	Grb10	Slc7a5	Lhx2	Nfkbil1	Gm15567	Gm26001
Gm10663	Gm5849	A530013C23Rik	Qrich2	Stk40	Morc3	Gas5	Cbln3	4930524N10Rik	Treml4	Timm8a1	Adam9	Scimp	Rdm1	Fam185a
LOC102638085	LOC102637646	Zswim4	Mtg1	Mfap5	Gm9017	Gnl3	Olfr561	Cd40	Pih1d2	Ociad1	Znhit6	Psma3	Gm22217	Kpna6
Ccl3	LOC102642015	Ikbkap	Art5	Txndc9	Mkln1os	Nob1	Ccdc130	Myo1b	D730050B12Rik	Kif14	Wdr61	Rps11-ps1	Gabra4	Gm25423
Trav7-2	Nanos2	Cry1	Olfr1367	Ddx18	Ppp5c	Lrat	Yod1	Gm24575	Dars2	Supt4a	Avl9	Kcnn1	Glipr1	Timp1
Ttc30a2	Gm14249	Gm8258	Olfr1278	Gm15354	Brix1	Ccpg1os	Ranbp2	Slc43a3	Olfr27	Otud4	Prl4a1	Cd164	Fam174a	Chd4
Gm5622	Klra3	6330407A03Rik	Slc3a2	2310069B03Rik	Ncf1	Nop56	Tnip2	A430048G15Rik	Ubxn2a	Polr3g	Gfm1	Zc3h7b	2210016F16Rik	Ascl1
Olfr1384	Gm16268	Mir3535	Cdo1	3110082J24Rik	Rps19bp1	Emg1	Nova1	Nub1	4930412L05Rik	Ndel1	Nvl	Prdm4	Casp3	Sf3b3
Muc1	Pigb	Vmn1r222	Wdr44	Gm16183	Gm23142	Gm16675	1700022A21Rik	Khdc1a	LOC100045026	Psmc5	Gm22975	Tbx6	Sppl2a	Gm13402
Gm14005	Gm12606	Lrrc4c	Ephb1	Fibin	9430065F17Rik	Lrba	Hoxd1	Klhl40	Trmt6	Snord65	Cds2	Hdlbp	Lcor	Gm16062
Isg15	Gm26821	Gm25970	LOC102637129	Maff	Slc45a4	Fam46c	Spire2	Gm22661	Htr3a	Lamtor3	Gm15527	Sh3glb1	Miox	Itga10
3830403N18Rik	Vmn2r101	Gm23496	2310061J03Rik	Tmem33	Gm25049	Cct3	Gm23479	Wdr75	Gm22500	Tmem253	Pcgf1	Gm16006	Actr2	Letm2
Lap3	Asns	Mei1	Gm24411	Dbx1	Gm26064	Gm24129	Dyrk4	Themis2	Gm9271	Rad17	Gm11867	Shisa5	Vmn2r111	Mageb5
St6galnac5	Urb1	Mccc1	4930578L24Rik	Sepsecs	Gm4598	n-R5s64	Eif1a	Tmem39a	Hscb	Mbnl2	C2cd3	Gm22827	B2m	Serpini1
5430416N02Rik	Gm24674	Gm4883	Pisd	Prps1l3	Gm11974	Olfr1201	1700012C14Rik	Gm13657	Hsd17b3	Bag5	Nup160	A930038B10Rik	Tfap4	n-R5s24
Nyx	Cxx1b	AA474331	Gm5415	LOC102642818	Tex19.2	Trim40	Ptprk	Vmn1r71	Snord33	Gm24577	Gm6583	Gm17234	Gramd3	Ogfrl1
Olfr733	Gm22098	Pi4k2b	Dph5	Nup210l	Tatdn1	Parl	Cspp1	Zfp110	Cd38	Gm15592	Ndufs3	Glmn	Gsr	Fam204a
Ly75	A730011C13Rik	E130317F20Rik	Rbm19	Ppif	Cenpu	Olfr1375-ps1	Sox5	Vmn1r215	Snf8	Sp140	Mybbp1a	Mapk1ip1l	4933402C06Rik	Tspan3
Trim72	Cend1	Gm9966	Gm23097	Cnksr1	4931428L18Rik	Ciart	2810004N23Rik	Gm11186	Sirpb1a	Heatr3	Psma7	LOC677525	Pcdhb22	Gm10823
Gm14255	LOC102642305	4930547E14Rik	Sult1e1	Clpp	Smg1	G630018N14Rik	Spag7	Tmpo	Mrgpra5	Bmp10	C230072F16Rik	Larp1	Nlgn3	Gm15545
Gm16617	Gm23197	Ccl4	P2ry13	Atad3a	Slc35e3	Gm24086	Tfb1m	Gm24616	Ahctf1	Rbm6	Gm23434	Nrp	Ivns1abp	Gm13154
Gm14401	Hes3	Sdccag3	Hbq1b	Gm25878	Gm19757	Btg4	Olfr1444	Ddx60	Lrp6	Ap4s1	Fubp1	Nop58	Gm10483	Gm24338
Napb	Il12rb1	Tnfrsf10b	Gtf2h3	LOC102639548	Arl8a	Gm26352	Arap2	Cep68	Dtwd2	Pdxdc1	Impa1	Dph7	Eif2ak2	4930448I18Rik
Slc24a3	Fam150b	Gm22607	Prss50	Agps	Gm4894	Pprc1	Gm14703	D130043K22Rik	Mysm1	Aars	Tmem145	Akap8	Olfr1180	Eif2a
Gm23061	Dusp12	Ighg2c	Hsd17b10	Mul1	7420426K07Rik	Hspa9	Npepl1	Pak4	Baz1a	4930442H23Rik	Ptgs2os2	Gm10324	Fam129a	Sema4a
Gm22447	Mettl15	Olfr1143	4921511H03Rik	Adprhl2	Gm22670	Gm13346	Nfkbie	Dot1l	Gm428	Gm22019	Gm16509	LOC102636752	Mir323	Galc
1700041M05Rik	Vmn2r118	Gm22494	Gm23117	Gm23939	Olfr623	Nxt1	Gm5215	Rpph1	Olfr342	Gm25196	Yipf5	2610037D02Rik	4930479D17Rik	Ugt2a3
LOC101055915 // Gm15501 // Rps8	1700084E18Rik	LOC102635342	Wrb	Zfp804b	Gm23328	Olfr805	Trap1	Ankfy1	Mrps30	Gmps	Eif3g	Ang6	Gm22056	Gdpd1
Lmna	Spire1	Cstad	Gm14161	Snord57	Gm16451 // Gm16442	Isg20	Tslp	Gm4027	Fbxl4	Poll	9430032J07Rik	Gm10499	Dnm3	BC055324
Zbtb32	Zfp473	Mllt11	Olfr671	Vmn1r191	Nup98	Cpeb4	Hmgxb3	Gm26632	Rc3h2	Tmem199	Usp42	Gm15462	Lypd6b	Olfr1446
4930555F03Rik	Phf11a	4930441J16Rik	Ttc21b	Ntpcr	Rabggtb	Amhr2	D130079A08Rik	Pramel3	Gm8074	Irak2	Slc37a1	Atp6v1c1	Etnk1	Casp14
Gm22899	Btg3	Pinc	Zfp853	Mcph1	Rad9a	Gm22220	C430042M11Rik	Krtap19-4	C4bp-ps1	LOC102642946	Gm13790	Gm14586	Rbm25	Tex19.1
2610042L04Rik	Olfr1337	Zwilch	Gm6788	Cyb561a3	Gm24993	2310002D06Rik	Chmp5	A930018M24Rik	Gm25011	Snora78	Slc2a4	Nphp1	Dok1	Sfmbt1
2810442N19Rik	Gm6270	Nid1	Scamp5	Taar9	Ulk2	Pgs1	Olfr291	Olfr312	Traip	Gm24475	Dda1	Ptpn6	Svs4	Tekt2
Ighg2b	Gm26909	Zbtb40	Gm22565	Gm23405	Rpl35	Ndufa5	1700026J12Rik	Mss51	Gm25291	Ccdc81	LOC102640951	Hsh2d	Gm25368	BB283400
Gm3470	Cox11	Prdm1	Noc3l	Gm23829	Simc1	Dimt1	Pdxp	Gm12212	Gm156	Gtf2a1	Frmd3	Mark3	Pde3b	Gm5600
Cand1	Them6	Fam208a
