# Supplementary material for: IL-4 together with IL-1β induces antitumor Th9 cell differentiation in the absence of TGF-β signaling
Source: Nat Commun. 2019 Mar 26;10:1376. doi: 10.1038/s41467-019-09401-9 (PMC6435687; doi:10.1038/s41467-019-09401-9)
Supplement: Supplementary file 6 — Supplementary Data 3 [file 41467_2019_9401_MOESM6_ESM.xlsx]

## Sheet: Sheet1
Gene list of cluster 6 in Fig. 2
Gene	Gene	Gene	Gene	Gene	Gene	Gene	Gene	Gene	Gene	Gene	Gene	Gene	Gene	Gene
Ntrk3	C130046K22Rik	Nudt4	Gabra1	Ndufa3	Vegfb	Zfp182	AI462493	Stac2	Chml	Defb11	Gm22959	Mplkip	LOC102634967	Kif13a
Gm25682	Zfp324	Cyp2b10	Senp7	Cyp7a1	Ccnf	LOC102635200	Cc2d1a	Aldoc	Zkscan14	Rps6ka5	Gm22154	Gm13375	Gm16212	Gm17387
n-R5s23	Mir196a-1	Panx1	Gm12629	Gm23622	Taz	Pcmtd2	9030617O03Rik	Gm22725	Gm10579	Axdnd1	Ift46	N4bp1	Vmn1r9	2019-09-08
Gm14403	Ehbp1l1	Inpp5a	Nrp2	Gm22606	Rsph3a	Brwd3	Dock10	Gm24671	Fbrsl1	Id2	0610031J06Rik	Gm11537	Myh10	Srd5a2
Ccl17	Tbc1d10a	Adamtsl4	5930422O12Rik	Gna11	Kdm1b	Ptov1	Mir1946a	Gm15735	Msrb1	Stim1	Gm12359	Gm22141	D130012P04Rik	Sin3a
Gm24371	Gm15561	Gm26203	Gm22587	Ufd1l	Klf1	LOC102638268	Olfr703	Cln3	Vmn1r89	Gm24948	Nov	Calhm2	Epas1	Atpif1
n-R5s87	Zxda	Usp33	Ccnl2	Zkscan17	Rbm4b	Gm19471	Dleu2	Xlr	LOC102638318	Rara	Fh1	Mir5108	Casp2	Dzip1
Plcb1	Tcta	Pde4dip	Gm15835	Kdm5b	Obox2	Gltscr1	Rnasel	Ccdc167	Eldr	Habp4	Gm13115	Zbtb38	Ifngr2	Itpkb
Enam	Zfp781	Tas2r118	Cul7	Nsf	Atp5h	Snx12	Gm22223	Acp5	Gm13994	Olfr472	4930555B12Rik	Agtpbp1	Tube1	Abhd4
Ccl9	Tubg2	Ttpal	Fam193a	Vps13d	Usp3	Cln6	1700020A23Rik	Pi4ka	C1qtnf4	9330133O14Rik	Ankmy2	Oas1d	Tspan9	Gm19463
Gucy2c	Gabrr3	Olfr2	Hmgcl	Brd9	R3hdm4	Omd	Hist2h3c1	Tbc1d10c	Stx4a	Plin3	Ift27	Dpep2	Phc2	Prm1
Chil6	Actr3b	Prl7a2	Hgs	Zscan22	Wdr5b	Gnpda1	n-R5s193	5033406O09Rik	Elmod2	n-R5s54	Tmem55b	Mslnl	Atp1a1	Pycard
Ccl24	Zfp768	Mir3099	Rab24	2610507I01Rik	Gpd1l	Gna12	Gm22303	Copa	Ppil6	Rcsd1	Bcas3	Dyrk1b	Tcf7	A330069E16Rik
Gm25482	Fam32a	P2rx4	A230005M16Rik	Ccs	Olfr829	Cltc	Rassf2	Orai3	BC018242	Irf4	Fam69a	Ccng2	Gm20764	AI115009
mt-Tk	Gm22484	Cpox	Gm21464	Sptan1	Atp6ap2	Spink2	Eml3	Pbp2	Gm13405	Hecw2	Fam134c	Cd63	Gm15856	Mir376b
Plcd1	Golgb1	Nnmt	Slc25a10	Clybl	1110006O24Rik	Tmem106b	Olfr1320	Mpv17l2	Tgfb1	Slpi	Ap1ar	Anxa11	Vmn1r25	Syp
Mir290a	LOC102635990	Zdhhc14	Rps6ka4	Rnu11	Hipk2	Aldh3a2	4930565N06Rik	Olfr1028	Fam3b	Commd1	Dhtkd1	Tmem254b	Camk2b	Slc18a1
Snapc3	Gm14434	Abhd1	Rb1	Naa40	L3hypdh	Prh1	Patz1	Atg7	Gm11377	Phkg2	Cryl1	Cnn2	Nostrin	Cul4a
Zfp119a	Nfya	Gm7056	Uchl1os	Srf	Ints10	Ermard	Snapin	B530045E10Rik	Chpf2	Epc1	Tmco3	Sik2	A930005H10Rik	Setd1a
Adcy9	Zfyve21	B3gnt9	Mvb12a	Zmym3	Rasl12	Pltp	Ccr9	Ccdc125	Ncoa3	H2-Ke6	Zfp687	Hmha1	Gm10505	Epb4.2
Prdm9	Zak	Sgsm2	Olfr1254	Hmga2-ps1	Slc50a1	Atxn7l1	Hmgb1-ps9	Brf1	Olfr646	Tnfaip8l2	Gm16596	4930522N08Rik	Sema4b	Acaa1b
Gm24066	Mir188	Gm16137	Msl3	Crebbp	Socs5	Nptn	Synrg	Cic	Ndufa11	Zfp101	Gm12800	Maged2	Gm10838	Sf3b1
Ufsp1	Abca3	Mei4	Lcn2	Tbc1d8	Pdhb	Hmgb1	Vmn2r31	Zfp282	Ugp2	Acd	Tex264	Smim4	LOC102632438	2019-03-02
Timd2	Acy1	Olfm4	Brf2	Gm26615	Gstm5	Ostc	Trabd	LOC102638052	Ldb1	Ifi30	Ttyh3	Gm20157	Sprr2b	Mob3b
Gm23175	Nme4	Emp3	Dnase1l1	1700010L04Rik	Gm24664	Nacc1	Krba1	Map1lc3b	Wdr7	Esd	Gm2163	Ddx58	Mturn	Gm23583
S100a8	Gm14305	Vamp2	2019-03-08	D17H6S56E-5	Pik3r2	Nup50	Surf4	Arhgap4	Creg1	Slc36a4	Crebl2	Pih1d3	Pdlim7	Hvcn1
Pde6d	Arsa	Olfr1126	Ap1g2	AI837181	Carkd	B4galt1	Ssr2	Gm23468	Gm20405	Serinc3	Gm12811	Siglecg	Gm5423	AI987944
Ociad2	Kifc5b	Map3k2	Mir382	Cd81	Msto1	Fam219a	A930013F10Rik	Tomm34	Rsu1	1700040L02Rik	Git2	Faxc	Wsb2	Fabp5
Zfp711	Gm25188	LOC102635948	Ap4m1	Olfr1277	Gm12668	Atp6v0e	Pabpc1	Trim65	Zfp36l2	Gimap1	Mum1	Arhgap25	Cnst	Zscan30
Gm2573 // Gm13770 // Wdr83os	Pank1	Mir5103	Abhd17a	Trappc3	Bglap2	Gm10735	F730035P03Rik	Aknaos	Alox12e	Cdkn1b	Cd59a	Gm24708	Oit3	Gm26348
5730420D15Rik	Proser3	Brinp1	4930431P03Rik	Colq	Penk	Gm5617	Vamp8	Gadd45a	Clcn4-2	Ints1	Dnah8	Zfp276	Cd79b	D430018E03Rik
C030013D06Rik	4930516K23Rik	Col10a1	Ndst2	Rergl	Kdm5d	Ttc38	Cited2	Gm960	Pnrc1	Timp4	Lig1	Spint2	Csn2	Gm5576 // Eif4a3
Gm25555	Icam2	Olfr1412	C330013J21Rik	Erp29	Amdhd2	Acox1	Mfsd6	Gm17732	Amer1	Il17rc	Vmn2r65	5430435G22Rik	n-R5s202	Osgin1
Gm17193	Gm14308	Bora	Glt8d1	Gpr83	A230045G11Rik	Rhot2	Rsph9	Hsbp1	Gm23593	Ctdsp1	Clcf1	Fam64a	Rasgrp4	Idh3g
Gltpd1	Endog	Fam160b1	Golga2	Gm6345	Gm6436	Rfwd3	Ppp1r18	Scarb1	Gm23775	Aldh16a1	Spata9	Cidec	Svop	Gm16486
Gm26245	Ptprtos	Rras	Cdadc1	Asl	Ralgapa1	Cbx4	Tssc4	Zscan2	Ythdf3	Coro7	Akr1c12	Ctsa	BC017643	Scel
mt-Ts2	Gm25321	Cdk5	Pirb	Tmem174	Dhrs3	Itpr1	Snx32	Dnajc25	Kif22	Zfhx2	Gm26007	2310045N01Rik // Mef2b	Rab19	Stard4
Sod3	Cd55	Lmbr1	Pnisr	Ndst3	BC048403	Ammecr1l	Pdcd6	Fkbp2	Oxr1	Hmgb1	Cstb	Hacl1	Gm24841	Zfp944
Zfp846	mt-Tm	2510046G10Rik	Fam24a	Gm22403	Rhof	Adcyap1	Dhx16	Supt7l	Stau2	Ppp1r21	Pnrc2	Olfr444	Mir128-1	Cdkn2c
2010016I18Rik	Kctd1	Znf512b	Gdpgp1	Ufsp2	Cdc42bpb	Ndufs8	Atp5g2	Gm25702	Rfwd2	Vmn1r82	E130112N10Rik	Hectd3	Paqr3	Arhgef11
Gm14390	Gm12522	Tsen54	Tm4sf19	Prr14	Taf1	Trio	Gpi1	Olfr1352	Fam199x	Tmem41b	Ubl7	Man2b2	Xylt1	Egfr
E230008O15Rik	Hist1h2bc	n-R5s28	Gm24279	3110002H16Rik	Arfgap3	Atad2b	Prkag2os1	Gm23325	Tctex1d4	Tmem215	Nagk	C130050O18Rik	Specc1	Ccdc91
4930519F09Rik	Ppfia1	Tmsb15b1	Csf2ra	Paxbp1	LOC102632144	Hdac10	Csk	Als2cr12	Rdh12	Arfgap1	Bcor	Ctsh	P2ry10	Tmem214
Mir5125	Vmn1r171	Cers4	A730028G07Rik	Itgav	Qpctl	Csnk1a1	2510003E04Rik	Gm17690	Tmem63a	Iffo2	Rad54l	Antxr2	Fgd1	Sidt2
AA667203	Slc25a43	Zfp825	Dtx2	Gm23050	Gm10782	Pan2	Mbtps1	Tcf20	Rnf111	C1rb	Ick	Ctdspl	Il4ra	Mir1946a
Daam1	Smco2	Kctd6	D130062J21Rik	Gm22338	Adi1	Pnkp	Olfr545	Gm9930	Aldh6a1	LOC102631791	Gm16213	Gm25043	Macrod1	Smo
Gm10964	Vmn2r96	AI480526	Oxgr1	Rbm3os	Gm23534	D6Wsu163e	Atraid	Armcx1	Guf1	Dpf2	B3gntl1	Psapl1	Cdkn3	Gm23649
Gm13218	Vps33b	Kcnmb1	4933406D12Rik	Gm3893	Pik3r4	Emc10	Fam3a	Zbtb43	Mif4gd	Gm26834	A630091E08Rik	Gm19345	3100002H09Rik	LOC102631913
Slc31a2	Rgs9	Cisd3	Fbxo21	Trappc12	Cd151	Taldo1	Gm20548	Zdhhc24	Gm4791	B230217O12Rik	Rbm12b1	Cacna1c	Dock1	Ing1
Gm22888	H1foo	Zdhhc23	Ccdc71l	Gm609	Gm15800	Hus1b	4921509A06Rik	Bckdk	Gm13595	Ppp1ca	Ifnar1	Ccl6	Hpd	Gm22
Nbeal1	LOC102639094	Gm16266	St3gal5	Gm14391	Zfp646	Polm	Oaz3	Upk1b	Gm24440	Tmem160	9430020K01Rik	Flnc	Nsdhl	Usp6nl
Mir687	Dnase1l2	Usp49	Zfp61	Rhoa	Flcn	Cnpy2	Strip1	Cad	Immp2l	Plcb4	Slc12a5	LOC102638940	Gm26256	Gm25424
Gm16031	Hist1h3h	BC025920	Nsd1	Fars2	Ddx17	Gm20736	Olfr1443	Anapc2	Git1	Cacna2d2	Vps26a	F630111L10Rik	A830012C17Rik
Gm23000	Numbl	Gm10408	Natd1	F7	Azin2	Pfkfb3	Ajuba	Pnma3	B230216N24Rik	Aspscr1	Rtf1	Sft2d2	Cyp2c37	Gm23650
H2-M2	Mmp12	Lysmd3	Olfr131	Phldb3	Eif2ak1	Bcl2l12	Manba	Ankrd35	Pcyt2	Slc35e1	Rap1b	1110002J07Rik	Fam20c	Gm21991
Irs2	Areg	Tmem14a	Slc25a12	Ggcx	Ndufa8	Cit	Dgcr14	Tnfaip8	Zcchc11	Gm22499	Vamp1	Tmc6	4930528A17Rik	BC020402
Ctsk	Tmem108	Mfsd12	Pabpn1	Impa2	Rab3gap2	Vmn2r-ps129	Sdha	Olfr488	Gramd1b	Pkp2	Fam71f2	Grik1	LOC434003	Sdc4
Dut	Cd200r4	Phactr4	LOC101055796	Fv1	Gpsm2	Tmem179b	Rab5b	Dxo	Sugct	Zer1	Ppp6r2	Dpy19l3	Btnl1	Arfgef2
Gm22370	Ccdc88b	Zcchc24	Arid5b	Dusp3	Mgrn1	Cd3eap	Rnf217	Nelfcd	Akr1c21	Atg2a	Rnf26	Adcy7	Tmem229b	B230217C12Rik
Zfp263	Arhgap21	Usp48	Pcyox1l	Dusp23	Klk1b1	Ddhd1	Plekha2	Tmem26	Nfx1	Trpv2	Rrp7a	Hic2	Flrt1	Ebag9
Gm11368	Gm14305	Olfr1276	Ubr3	Ampd3	Tmem259	4921507P07Rik	AI606473	Elmsan1	Bnip3l	Cd83	Inpp5j	Abtb1	Dnase2a	Ndufb5
Tpd52l2	Gm25225	D3Ertd254e	Yif1a	4930412O13Rik	Mir449c	Mxra8	LOC102637264	Dcaf12	Ap5b1	Ckmt1	Ascc1	Gm23311	LOC101055823	1810013L24Rik
Tmtc3	Mir218-2	Hist1h2bg	Pigo	Ralgapa2	ND4	Gm16536	Sft2d1	Yipf1	Acsf2	Alg2	Vmn1r177	Gabbr1	Fbxo32	Cyb5r3
Gm26416	Gm24340	Cyp11a1	Ptgs2os	Rlf	Slc17a5	Vps33a	Canx	Ube2m	Acly	Akap8l	9230102O04Rik	Pafah1b3	C630043F03Rik	Tmem50b
Abcc10	Pdxk	Olfr1130	Nipal3	Gm15706	Myo9b	Ehmt1	Hcfc2	Atf7ip	Tmem43	Vps9d1	H2-Ab1	Gm3893	H2afv	Oxct1
1700029E06Rik	Fam73b	Ly6g5b	Ptpra	Tmc4	Supt6	DQ267100	Naaa	Tubgcp6	Gm22934	Itfg3	Stx6	Ttc19	Mkrn1	AI507597
C530030P08Rik	Pnpla6	Rab32	B3gnt2	Sh3glb2	Mapk1ip1	Gpr37l1	Sirt7	Acat1	Sbf1	Gm15640	Ahcyl2	Ddx26b	Map2k6	Gm14431
Gm4224	Gm24903	Sly	Gm24379	Il1rn	Taf4a	Laptm5	Olfr1080	Btbd6	Apoc4	Tmeff1	H2-DMb2	Atp6v0d1	Fam117a	2010110K18Rik
Ebi3	Cpt2	Fzd7	Tspan32	Calr	Slc30a1	Tnk2	Usp25	Uqcrc1	Ubald1	Brap	Gstk1	Pkn1	Gm26372	A430107J10Rik
Mir511	2610206C17Rik	Afg3l2	Prdm16	Slc17a9	Pdpr	Hemk1	2019-03-10	Gm11985	Hmbs	Atp1a3	Idh1	Gm10972	Nfam1	Fbxw2
5830418P13Rik	Gm5126	Tspyl3	Spag11b	Gm23138	Gm23715	Acap3	Gm14319	Trim41	Micu1	Man2b1	Esp36	Atp2a3	Abcg3	Cdk2
Cercam	Krtap29-1	Tinf2	4932438A13Rik	Yipf2	E330013P04Rik	Kif18b	Spaca4	Lrrc61	4930556J02Rik	Chpf	Zfp385a	Tec	Nsmce1	Clec11a
B230307C23Rik	Ikbke	Ppp1r11	COX3	Tpcn2	Dach2	Trp53rk	Armc5	Tln1	Rab3gap1	E130307A14Rik	Rab35	A630033H20Rik	Serpinb9d	Tm7sf3
Gm14966	Sly	Glod4	4732418A04Rik	Acap2	2210016L21Rik	Adk	Coro1b	Stmn1	Tspan31	H2-Aa	Plp2	Cpz	Klf2	Slc15a3
Lrrc32	A630072M18Rik	Traf3ip3	Psme4	Khk	Tulp3	Tet2	Tst	1700013H16Rik	Gm12511	Armc12	Vmn1r24	Ripk3	Tcn2	Il10rb
Ano3	Isyna1	Usp53	Tbc1d2	Epg5	Olfr471	Gm23098	Tmco5	6720489N17Rik	Usp35	Ago1	Kirrel3os	4833423E24Rik	Stra6	Olfr287
Sel1l3	Ezh1	ND4L	Dvl3	0610010K14Rik	Gm25896	Gaa	Ccr4	Mgat1	Cdca7	Idh2	Pld3	Mgll	Olfr316	Fbxo33
Gm14295	Gm23943	Sctr	Atp6v1h	Casd1	Map4k2	Plekhg2	Zfp384	Olfr1178	Lef1	Gm22613	Cnbd2	Cdh5	Xkrx	A930017K11Rik
1190002F15Rik	Grap	Gm24357	Inhbb	Xkr4	Cerk	Tm2d2	Osgep	Chrna1	Rasal3	Sec11c	Olfr1107	Serf2	Caskin2	Pter
Sly	Gm24145	Dync1h1	Ankrd52	Gm4577	Ube2q1	Bptf	Fn1	Ssh3	Khsrp	Cacna1b	Cish	Ckap2l	Vat1	Efna5
Gm24530	Lpp	ND6	Ctns	Acadvl	Fbxl17	Wdr48	Krt72	Cradd	3110056K07Rik	Ifi27l2b	Zfp414	2210411M09Rik	4930506M07Rik	Pfkfb2
Tusc1	Mroh3	Dnajc30	Lsm14b	4931431F19Rik	Gm26744	Ccdc114	Cd200r1	Cbr2	Gm17077	Sec24b	Ercc6l	Mast3	Fam43a	Slc25a15
Cd226	Tmem80	Gm22490	Pald1	2610044O15Rik8	Ilvbl	Nfasc	Wdr6	Gm24774	9130221H12Rik	Chfr	Gm14280	Trp53inp2	Sirpa	Ccdc117
Zfp579	Fam154b	Srr	Mut	Gm25023	Gm23997	Sptbn1	Smarcc2	Gm10369	2610318N02Rik	Gm23421	Cenpb	Gm10857	Apobr	Gemin7
Pparg	Rps6kb2	Zscan26	LOC102636349	Klhl26	Tbc1d10b	Dcakd	Mbd6	4933427G17Rik	Ap2s1	2010111I01Rik	Nucb1	Lpcat3	Olfr702	Mfge8
Gm24661	Jmjd4	Galnt2	1700030K09Rik	Tgfbrap1	Nrarp	Plxna3	Klhl20	Gm20325	Thsd1	Troap	Xpr1	Focad	Lrrc1	Wdr19
Plod1	Polg2	Sh2b2	Traj25	Bpgm	Gbe1	Epc1	Nicn1	Lrrc66	Fbxo30	Tfdp2	Slc2a3	Chrac1	Large	Rmnd5b
Gm20139	Ubn2	Pomgnt1	Gorasp1	Klc4	Hint3	Serpinb9c	Pnpla2	BC061195	Dpp7	Ethe1	Mgat4b	Zfp963	Nfia	4930558G05Rik
1700024h08rik	Gm25966	Gm11723	Adam33	Gm26361	1700052K11Rik	Parp2	Mrgpre	D930048G16Rik	Atl2	Fcer1a	Lmbrd1	Gm10847	C920021L13Rik	Dag1
Sccpdh	Atp6v1g2	Terf2ip	A330076H08Rik	Ing4	Vmn1r218	Defb14	Olfr1105	Rufy1	Celrr	Car9	Zfp91Cntf	Sgsh	Dock5	A630066F11Rik
Morc1	Olfr904	Zdhhc16	Mirlet7f-1	Anxa5	Xkr9	Atp6ap1	Ralgds	Trappc9	Grxcr1	4930486I03Rik	LOC102633207	Nr2e1	B930041F14Rik	Cd48
Gm22146	Naip2	Socs2	Pnp	Dapk3	Elk1	Slc25a16	Tmco6	Osbpl2	Gm20557	Gm7714	Clec16a	Bmp7	Cpt1a	Abcb4
Fam183b	Ogfod3	Itgax	Dnah12	A430090L17Rik	Dcaf8	Taf2	Gm5947	Dcaf6	1700020I14Rik	Gm25779	D830005E20Rik	Smad3	Sorl1	Gm7980 // Gm7970
Dagla	Vmn2r9	Gm24669	Slc2a2	Wdr59	Ctage5	Nme3	Prkar1a	Vps53	Tspyl1	Smpd5	Gm25920	Hc	Gm22715	Ces5a
Gnrh1	Slx1b	Abca7	Ppox	Popdc3	Slc46a1	Lmf1	Fam26e	Snhg7os	Map3k12	H2-DMa	Spink13	Gm4924	Ryr2	Dido1
4930506C21Rik	Olfr1026	Parp3	Ccdc97	Krt18	Gm25223	Spag5	4930538K18Rik	Pdk2	Gm22235	Crtc1	Tram1	Tmem123	Fcrls	Nrd1
Calcrl	Txnrd3	Pip4k2b	Syngr2	Dhrs1	Epm2aip1	Ankrd46	A530054K11Rik	Nubp1	Dram2	Gm19402	St7	Ucma	Mir135b	Prrg1
Cnpy4	Ptgr1	Aim2	Mir742	Cstf2t	Slc43a2	Syne3	Slc29a3	Rhob	Hao2	Opn4	Gm25926	Tet3	Kcnk5	Ado
Gm25811	Tspyl2	Gas2l1	Ankrd16	Numb	Acads	Mrfap1	Rpn2	Gm24339	Olfr1392	1700097N02Rik	Rassf3	Hsd17b4	Rnf128	Gm10002
Gm12663	Lgr4	Gm23354	Zmynd15	Pitpnm1	Wibg	Efhd2	Zfp592	Rnf10	Dvl2	Rasgef1c	Samsn1	Mkl1	Wbp1	3110035E14Rik
Stat5a	Atrnl1	Atg9a	P2ry1	Gm5447	Gm9670	Rogdi	Klhdc3	Dcxr	Gm7489	Trim24	Vmn1r6	1700034F02Rik	Frmd4a	5031439G07Rik
Slc25a53	Slc31a1	Defb39	Cars2	Ss18l1	Gm14459	Dusp7	Trim14	Etfb	LOC102633400	Gm12887	Gm24390	Ccny	Mybpc1	Bcam
Tas2r123	2310010G23Rik	Slc25a35	Hexdc	Reep2	Lipe	Gm13715	Hsdl1	Gm16559	Ccdc54	Hivep3	Tmem254b	Zyx	Man1c1	Snx33
Gm19951	Baiap3	Tnfsf8	Asb1	Mutyh	Lrpap1	Eif2ak4	Plrg1	Scg2	Pink1	1700009N14Rik	Slc41a3	Anp32e	Gm15413	Rbm33
Defb23	0610010F05Rik	Dffa	Gm16046	Brwd1	Prr14l	Gpnmb	Ppm1e	4933427D14Rik	2019-03-01	Jpx	LOC102634129	Mtss1	Rnf152	Angptl2
Gm26525	Rbm15b	AI846148	Sin3b	Tax1bp3	Emd	Kif21b	Jak2	Vmn2r4	Adamts10	Fam53b	Inpp5k	Nckap1l	Zfp395	1700064H15Rik
Kcnmb4os2	Polr3gl	Zkscan6	Pqlc3	Sys1	Uri1	Kantr	n-R5s61	Zfp157	Gm26890	Tpm1	Galns	Psg29	Itm2a	Snora23
Itgb5	Olfr111	Capn7	Htr1b	Fbrs	Mroh2b	Tcof1	LOC102640747	Tpp1	Ctsl	Arrb1	Bzrap1	Gm22485	Tiam1	Aspm
Rab11fip1	Zfp871	Rnaseh2a	Gm7931 // Gm9525 // Gm6750 // Hmgn2	Gm26300	Gm4340	Chd8	Mmp8	Arpc1b	Zbtb9	Abca2	Pik3r1	Zfp217	Adamtsl3	Ppp3cc
Gm23033	Gm24818	Gm25293	Crtap	Cnpy3	Pdlim1	Hmgb2	Sult1d1	Gm26606	Trrap	Olfr164	Spata18	BC043934	Celsr1	Oscp1
Atp11a	Ccdc84	Khnyn	Gm26707	Vpreb3	Gm10846	Zfp174	Kif2c	Tecr	Znrf2	Atf7ip	St6gal1	Tspan6	Ephx1	Spryd4
B3gnt7	Bnip3	Asb13	Klc2	Crhr2	Zeb2	Fchsd2	Net1	Elf2	Rab3a	Hexim2	Gm10283	Ccdc28b	Defb10	Cd24a
Sox2	Sly	Carf	Scrib	Zfp329	Prdm8	Pbxip1	Psmd2	Stxbp2	Gltpd2	Wfs1	Tug1	Paqr4	6430571L13Rik	Pigs
Ankle1	Lemd2	Olfr201	Mapt	Mir692-3 // Mir692-2b	Med12	Slc25a45	Scgb2b3	Setd5	Noxo1	1700092C02Rik	Gm16619	Poldip3	Olfr749	Bmp1
Rhox3a	Atg9b	Gm24610	Snrk	4933400A11Rik	Kif23	Tbcel	Erich2	Pddc1	Cdk2ap2	Pin1rt1	Accs	Olfr1459	Olfr1106	S1pr2
Chek2	Xpnpep2	Irgq	Pim3	Gpkow	E130201H02Rik	Stx5a	Zfp280b	Ptges3l	LOC102641980	1110032A03Rik	Cst7	Nxpe3	Mxd4	Gm15398
Vmn1r13	Gm12680	Fabp5	Zfp273	Dctn5	Zfp513	Asf1b	Pgap3	Rassf7	Cdc25c	Ubl3	Gm8894	Lpar2	H2-Oa	Gm25213
Slc2a8	Gm22215	Gm24901	E4f1	Pgp	Cd68	LOC102641986	Gm20471	Idua	Itsn2	4930558C23Rik	Sun2	Pcx	Il1r1	Dnm1
C3	Gm14296	Usp20	Cep72	Mepce	Vmn2r-ps54	Rbm41	Fbxo10	Med24	Mir15a	Gm9753	Lamp1	Gm25128	Arhgap5	Gm22746
Armcx4	Rfxank	Dact1	Ormdl2	Hccs	Dock6	Mela	Gm19691	Smarcd2	Metrnl	Mir325	Asb14	D230017M19Rik	Heg1	Atxn2
Papss2	Vmn1r84	Lhpp	Milr1	Metrn	Olfr926	Plekhm1	Akr1e1	Cables2	Ypel5	Mef2c	Mon1b	Egr2	Olfr541	Fam65a
Mir142	Hk1os	Psen2	Maml1	Cdh8	Prdx5	Cbr1	Bach2	Stard3	Peg3os	Gm24071	Anpep	Arl5c	Slc37a2	AW549877
Gm26525	Ulk3	Wdr83	Zfp445	Mir1942	Sirt5	Gm14267	Carns1	Gm25376	Bin3	Fam186b	2310067B10Rik	C3ar1	S100a1	Dpm3
Gla	Arglu1	Eea1	AI848285	Crk	Gm15698	Gm10134	Fem1a	1700001O22Rik	Nudt22	S100a13	Mospd3	Epn1	Gm19865	Gm608
Gm25035	4632428C04Rik	Vkorc1	Ppp1r12b	Emc1	Meis2	Arhgap23	Uggt2	Marcks	Gm24986	Rasa2	Cd84	Lphn1	Sprr2a2	Clta
Sly	Fmnl2	Efnb1	Eci2	Nisch	Gm6934	Dnmbp	Slain1	Pdlim2	Zrsr1	Ptger2	Serpinb3d	Gm23176	Zfp831	Dcaf17
Vdr	Olfm1	Gm26401	Tubal3	Zfp523	Fyb	F630040K05Rik	Gm11680	Asb17os	Klhl15	Btbd19	Zfp839	Sts	S1pr3	4930440C22Rik
Lmo1	Rnf5	Gm14440 // Gm14288	Ankzf1	Htt	Gm12454	Prr12	Ralb	Gtl3	Dopey2	Map4k1	Gm10576	Acox2	Il6ra	Pbx2
Tmem194	Gm23609	Hip1	Fam57a	Plekhm2	Renbp	Por	Ear3	Gna13	Tm9sf1	1810024B03Rik	Neurog3	Parm1	Lgals7	Ktn1
C130030K03Rik	Tubb6	Fabp5	Flnb	Srsf4	Abcd2	Frmpd1os	Dcaf10	Tsc2	Ppp2r5a	Zfp608	Chtop	Ppt1	Gm15947	Aamdc
Gm19269	Mdm4	Olfr790	Pqlc2	Cdh1	Usp22	Gtf3c6	Foxred2	Gm20605	Tnnc1	Rasa3	Itpka	Tpra1	Eya2	Mir3060
n-R5s215	1810012K16Rik	Samd10	Rsrp1	Smad4	Scaf4	Apeh	4933408J17Rik	Gpr108	Slc8b1	Nrbp1	Syne1	Hpgds	Adora2b	Arhgap17
Mir697	Gm14440 // Gm14288	Gm5122	Prkra	Olfr55	Gm20290	Tmem59	1700109G14Rik	Cacna2d1	Aff4	Lrrc20	Meis3	Cdc25b	Rxra	Tnfrsf8
Ets2	Adarb1	Zfp790	Sav1	Krtap5-3	Mmgt2	7420700N18Rik	Gm25065	Dhcr24	Gata3	B230359F08Rik	Abcd1	Akr1c13	Pxk	Zmym6
Ppap2c	Appl2	Cox8b	Slc12a9	Cbfa2t2	E430018J23Rik	Btg2	Chaf1b	Fam98c	Ucp2	AI414108	Snord90	Gm24868	Tnp2	Gm22693
Gatsl3	Gm26798	Nsmf	4933433C11Rik	D7Ertd715e	Uap1l1	Gm11948	Narf	Tmc8	Olfr362	5730508B09Rik	LOC102638508	Fech	Olfr655	Vmn1r225
Slc16a13	Gm26809	Rusc1	Zfp39	Ppip5k1	Atp6v0c	Cog4	Suv420h2	Map3k19	Ppp2r3a	Cdkn2aip	Olfr419	Gm10024	Tbc1d30	Zfp623
Olr1	Pdcd1lg2	Ceacam9	Arl15	Olfml2b	Olfr356	Thra	Gzma	Zfand1	Olfr448	Slc36a1	Vezf1	Gm26159	Fam198a	Pou2f3
Sprr1a	Mical3	Gm24469	Ttc5	Dcaf11	Tom1	Arl10	Tmem251	BC049352	Grin2d	Ifi44l	BC021614	Adamts2	Clec7a	Traf3ip2
Olfr1241	Zkscan2	Clk4	Moap1	Tcf25	Socs2	Itpr3	Gfi1	Zfp607	Ccl22	Svil	Gm25967	Mir199b	Cnr2	Ccnb2
Gm26123	Ddit3	Cyp4f39	Ncapg	Tas2r116	Fancg	Cdc37	Ppm1d	Slfnl1	Gm22438	Gm14486	Suclg1	Fhit	Rgs10	Arl6ip5
Gm20257	Rbpsuh-rs3	2810454H06Rik	Fbxl8	Gm24449	0610030E20Rik	Dock8	Cdca4	Ikzf3	Gm23198	Csta1	Polg	2019-03-01	C1ql3	Tom1l2
Itga3	4933430M04Rik	LOC102638481	Clk2	Mphosph9	Rpusd1	Zfp292	Tmtc1	Tmem39b	Itga7	Gm23854	Retsat	Zfp667	Folr4	Camkk1
Krtap7-1	Chd6	Snx29	Hps3	Klhdc2	Pias3	Nit2	Tex261	Plgrkt	Zfp62	Tlcd2	BE949265	Ergic3	Gm11463	1700074P13Rik
Gm26841	Apol7c	5031425E22Rik	Ptgs1	Gm25268	Pigt	Gm12730	Pik3cg	Olfr307	Fam210b	Gm9961	Gpr174	Gm24665	Havcr1	4930481A15Rik
Gm22669	Chst12	Glyr1	Kif3a	Zfp398	Ppib	Atp8b2	Wfdc6b	Mocs1	Pold4	Plekhf1	Sord	Fads1	Calcoco1	Adam20
Cdc42bpa	9330136K24Rik	Ddb2	Pradc1	Fam120aos	Fam178a	Gm23987	Tmem61	Gm14508	Cdc42ep4	Zbtb38	Krtap9-5	Gm26586	Lyz2	n-R5s37
Plxna1	Iffo1	Gps2	Tbc1d25	Gm24098	Ccdc154	Hdgfrp2	EU599041	Tle4	Pcdhb11	Rnf130	Lrrc8a	Sox12	Tanc2	Gm26487
Gm12159	Marf1	Olfr951	Gm9992	Sod1	Dirc2	Ahsg	Kdelr1	Igsf6	Rab9	Ccm2	Sprr2a2 // Sprr2a1	Olfr748	Pip5k1b	Gm24692
Gm15200	Gys1	D17Wsu104e	Gkn3	Mir1961	4933439C10Rik	Gm24725	Gm2824	Galnt4	Inpp5d	Gm7257	Gm26836	Cln5	Acox3	Glipr2
Eml5	Olfr881	Tmem62	Slco4a1	Zfp322a	Xbp1	Gm26891	Ssh1	Gm21115	Mdh1	Tjp2	Emr1	Rassf5	Gm13821	Trim3
1700003L19Rik	Ahr	Ankrd27	Klk13	Trip10	Fam118b	Prkag2	Hrh1	Raf1	Galt	Strn	Rnf41	Clcn2	Zfp606	Dpp8
Zcchc10	Sipa1l3	Ankrd12	Tarbp2	Dennd1c	Ap2m1	Pcnxl3	Trpm4	Ak2	Rnasek	Gm25161	Mir28a	Sypl	Enpp6	Zfp740
Recql4	Hykk	Tmigd1	Fut11	C1s2	Olfr582	Zc3hc1	Dcaf7	Zfp647	Arl11	Lama2	Nmt1	Gcg	Zfp397	Gm15853
N4bp2l1	Lrrc45	Cuedc1	Dnajc4	Camk2a	Ttc27	Vip	Gm24316	Tmem18	Gm24467	Slc25a51	Scarna10	1700001L05Rik	Zdhhc3	Haghl
Gm25066	LOC102636131	Bod1l	Rsf1	Zzef1	Gm25134	4930511E03Rik	Evl	Zbtb14	Gm12122	1700054A03Rik	H2-Eb1	n-R5s174	Lama5	Gm10542
Gtpbp3	Hilpda	Tor2a	Rnf181	Trp53bp2	Ddx5	Gm15863	Scg3	Snord55	Dolpp1	Tlr8	Gm26521	Gm12863	Ar	Srgap2
Chil3	2010003O02Rik	Gm23332	Inpp5k	A2m	Rab40c	Gm16105	Appl1	Cd74	Mir342	Ndst1	Gm14640	Foxn3	Bin2	Olfr1426
Ndrg1	Zkscan1	Gm16575	Gm10791	Bmyc	Tubb4a	Gm2716	Lpxn	A430033K04Rik	Tmem241	Wdr91	Dedd2	Fhl3	Prkca	Id1
Gm10768	Gm14431	Gm4419	Shprh	Mpp7	Sort1	Jmjd8	Capns1	Hes6	Olfr552	Nphp3	AI464131	Tnfaip8l1	Helb	Arhgap6
Gm25166	Sdf2l1	Smpdl3b	Tmub2	Zmym5	BC037034	Tpsab1	Gabarap	Gemin8	St3gal1	Gpr85	1700061E18Rik	Zadh2	2310022B05Rik	Olfr619
n-R5s52	Gm15979	Wbscr27	Prr13	Gm12743	Gm13563	Arhgap27os3	Rprd2	Fam63b	0610011F06Rik	Prg3	Mapre2	Vmn1r4	Nab2	Gulp1
Erlin1	Gm22542	Dolk	Copg1	Mir668	Atl3	Chst14	Wasf2	Fgd3	Itsn1	Cplx4	Gna15	Sh3tc1	Reep6	4933424G06Rik
Mir532	Gm23037	Gm24277	Cttn	Calu	Atp5g2	Pear1	Entpd7	Mavs	Ltbr	Smpd1	Olfr1475	Axl	Tacc2	4930452B06Rik
Gm14308	Gm24258	Gm13442	Pah	Alkbh4	Ptpn21	Akr1c18	Ssu72	Tmem57	Capg	Ahnak2	Gm10829	Wdr26	Plekhb2	9030407P20Rik
AU023762	Tfec	Apoc2	Slc25a46	B020004J07Rik	Zfp938	Taok2	Pom121	Os9	Snx14	Ubtf	Tespa1	E030011O05Rik	Smarcal1	Atp6v0a1
Fam63a	Trat1	Gm22836	Gucy1b2	Nudt18	Dscr3	Gm20546	Pif1	Nkiras2	Apoa1bp	Hiat1	Gm22301	Acss1	Sh2b3	Olfr697
Stfa3	Zfp784	Leng8	Prickle3	4921508M14Rik	Cenpa	Tspan17	Cope	5031434C07Rik	Slco5a1	Cat	Xxylt1	Gpam	Arnt	1700085C21Rik
Tmem170	Mrgpra6	Bri3	Tom1	Gm6943	Gm23662	Osbp	2900097C17Rik	Rnf219	Gm5071	Naaladl1	Cd200r3	Gm15867	Plekho1	D10Bwg1379e
4632415L05Rik	Tmem220	4930480G23Rik	Astx6	Klf12	2010320M18Rik	Leng9	Slc2a6	Gm22491	Pnpo	Vmn1r237	Gm26523	A730063M14Rik	Pik3c3	Rec114
Zfp870	Pard6a	Gm12052	Sly	Pomk	Fcnb	Adnp2	Igsf21	Trim43a	Stc2	Igf2r	Zmym2	Ccdc28a	Glb1	Tdpoz2
Gm15472	Zfp251	Gzf1	Cc2d1b	Egln2	Slc38a9	Ykt6	Nudt7	Eftud1	Nfil3	Map3k11	LOC102635645	Mctp1	Ndufa6	Dexi
Usp17lc	Hist1h3d	Fbf1	Limk2	Gm14391	Gm24275	Sp1	Olfr1496	Zfp821	Gm22163	Rltpr	Meaf6	Cacna1i	Snx2	Camk2d
Gm19279	Huwe1	Fam209	Tfg	Btbd9	Gm6846	Unc93a	P2rx2	Rreb1	Ecm1	Ctps2	Fuk	Prl3d3	Ptgir	Ptprv
Tnip1	Cnnm3	Tmem67	Gpbp1l1	Ext2	D2hgdh	Proser1	Sec23a	Znrf1	Ndufv3	Golph3l	Itm2b	Antxr1	Gm8615	Gm26461
Hp	Camta2	Uckl1	Notch2	Tcirg1	Snord64	Gm17490	Igf1r	Mfsd10	C2cd2	Ppp2r3d	P4ha3	Hes1	Wdr90	G6pc3
G730013B05Rik	ND6	Zhx1	Fanca	Tmsb4x	Gpx4	Dhdh	Gm24731	Zmiz1	LOC102632086	Fam101b	Zfp362	Dhcr7	Gm19537	LOC102635143
Klc1	2900005J15Rik	Tk1	Cep250	Zfp408	Pttg1ip	4930577N17Rik	Stk32a	Gm24060	Gm26780	Rabgap1l	Zfp518b	Gm7381	Tmem134	Cdc7
Gm24815	Tmed8	Naga	Papss1	Tmem141	Csad	Utrn	Pfdn5	Adipor2	Auh	Dnajb14	Tmem218	H1fx	Lrrc4	Gm15015
Cdan1	Gm14440 // Gm14288	Hdac5	B9d2	Rmnd1	Slc4a2	Gm20444	Poc1b	Sri	Rbm12	Rnaseh2c	Ttc30b	Ror1	Arf1	Fcgr1
Abcc5	mt-Tl1	Atp2b1	Gm17281	Rbpj	Atrx	4930551O13Rik	Zfand2b	Wdr45	Ebp	Mllt3	Ptprs	Gm24937	Hmgn5	Gm13275
Llgl2	Abhd14b	Gm11009	Slc10a7	Ehmt2	Avpr1b	Tmem37	Frat1	Cdca2	Plbd1	Comtd1	Spsb1	Wdfy2	Wfdc15b	Tmem50a
Gm15446	Il4	Gm24304	Cbl	C8b	Pdk3	Klf11	Tbc1d9b	9330161L09Rik	Tmem106c	Ferd3l	Tmem254b	Trib1	Vmn2r-ps60	Map1a
Gm14174	Acsl3	S1pr4	Gm5519	2900052L18Rik
LOC102634967
Gm16212
Vmn1r9
Myh10
D130012P04Rik
Epas1
Casp2
Ifngr2
Tube1
Tspan9
Phc2
Atp1a1
Tcf7
Gm20764
Gm15856
Vmn1r25
Camk2b
Nostrin
A930005H10Rik
Gm10505
Sema4b
Gm10838
LOC102632438
Sprr2b
Mturn
Pdlim7
Gm5423
Wsb2
Cnst
Oit3
Cd79b
Csn2
n-R5s202
Rasgrp4
Svop
BC017643
Rab19
Gm24841
Mir128-1
Paqr3
Xylt1
Specc1
P2ry10
Fgd1
Il4ra
Macrod1
Cdkn3
3100002H09Rik
Dock1
Hpd
Nsdhl
Gm26256
A830012C17Rik
Cyp2c37
Fam20c
4930528A17Rik
LOC434003
Btnl1
Tmem229b
Flrt1
Dnase2a
LOC101055823
Fbxo32
C630043F03Rik
H2afv
Mkrn1
Map2k6
Fam117a
Gm26372
Nfam1
Abcg3
Nsmce1
Serpinb9d
Klf2
Tcn2
Stra6
Olfr316
Xkrx
Caskin2
Vat1
4930506M07Rik
Fam43a
Sirpa
Apobr
Olfr702
Lrrc1
Large
Nfia
C920021L13Rik
Dock5
B930041F14Rik
Cpt1a
Sorl1
Gm22715
Ryr2
Fcrls
Mir135b
Kcnk5
Rnf128
Wbp1
Frmd4a
Mybpc1
Man1c1
Gm15413
Rnf152
Zfp395
Itm2a
Tiam1
Adamtsl3
Celsr1
Ephx1
Defb10
6430571L13Rik
Olfr749
Olfr1106
Mxd4
H2-Oa
Il1r1
Arhgap5
Heg1
Olfr541
Slc37a2
S100a1
Gm19865
Sprr2a2
Zfp831
S1pr3
Il6ra
Lgals7
Gm15947
Eya2
Adora2b
Rxra
Pxk
Tnp2
Olfr655
Tbc1d30
Fam198a
Clec7a
Cnr2
Rgs10
C1ql3
Folr4
Gm11463
Havcr1
Calcoco1
Lyz2
Tanc2
Pip5k1b
