# Supplementary material for: IL-4 together with IL-1β induces antitumor Th9 cell differentiation in the absence of TGF-β signaling
Source: Nat Commun. 2019 Mar 26;10:1376. doi: 10.1038/s41467-019-09401-9 (PMC6435687; doi:10.1038/s41467-019-09401-9)
Supplement: Supplementary file 7 — Source Data [file 41467_2019_9401_MOESM7_ESM.xlsx]

## Sheet: Fig.1
		Fig.1a						Fig.1b Il9 expression
		Th1	0.00833713	0.00553795	0.00775298			Th0	IL-4	TGF-β	IL-1β	IL-1β+TGF-β	IL-4+TGF-β	IL-4+IL-1β
		Th2	1.01649	1.03011	0.955018			0.0938738	0.978177	0.662029	1.47342	2.56057	10.2579	10.4155
		Th9	16.5486	17.4945	17.2752			0.0957534	1.04599	1.18154	1.18154	2.3257	9.71468	9.58625
		Th17	0.0725758	0.067589	0.0629973			0.0729659	0.977363	1.01901	1.94864	2.92689	11.8406	11.6017
		Th22	0.0166739	0.0167005	0.0154755
		Th2+IL-1β	19.8766	19.1291	16.3373
		Th2+IL-2	2.03571	2.44415	2.51356
		Th2+IL-3	0.455188	0.516569	0.480342			Fig.1c IL-9 production
		Th2+IL-5	1.3404	1.55172	1.85223			Th0	IL-4	TGF-β	IL-1β	IL-1β+TGF-β	IL-4+TGF-β	IL-4+IL-1β
		Th2+IL-6	0.00668928	0.00591694	0.00435705			0.0498667	0.3966	0.2532	1.02133	0.9312	4.19433	6.354
		Th2+IL-7	1.59763	1.77403	1.53862			0.0632	0.501467	0.186267	0.883267	0.9904	3.69367	5.564
		Th2+IL-9	1.3806	1.56765	1.44243			0.0697333	0.3042	0.189133	0.825	0.795133	3.57267	5.69833
		Th2+IL-11	1.39056	1.81512	1.7726
		Th2+IL-13	1.77199	1.83397	1.37637
		Th2+IL-15	1.55154	1.59405	1.20849
		Th2+IL-18	0.122561	0.420147	0.119019			Fig.1e percentage of IL-9 positive CD4 T cells
		Th2+IL-21	0.132359	0.128268	0.060603			Th0	0.47	0.32	0.48	0.51	0.35
		Th2+IL-22	0.980258	1.22064	0.410039			Th2	0.39	0.4	0.47	1.15	0.47
		Th2+IL-25	1.14074	1.17696	2.02591			Th9(IL-4+TGF-b)	16.2	12.6	17	16.3	11.9
		Th2+IL-31	2.70276	2.087	2.11028			Th9(IL-4+IL-1β)	15.4	16.2	11.2	12.1	11.4
		Th2+IL-33	0.0971349	0.121332	0.128215
		Th2+IFNγ	0.922913	0.767355	1.45122
		Th2+TNF	2.26341	2.42402	2.31916

## Sheet: Fig.3
		Fig.3c Il9 expression								Fig.3e Il9 expression								Fig.3g Il9 expression
		Th9(IL-4+TGF-b)			Th9(IL-4+IL-1β)					Th9(IL-4+TGF-b)			Th9(IL-4+IL-1β)					Th9(IL-4+TGF-b)		Th9(IL-4+IL-1β)
		0nM	50nM	100nM	0nM	50nM	100nM			0ug/mL	5ug/mL	10ug/mL	0ug/mL	5ug/mL	10ug/mL			WT	CD4dnTGF-βRII	WT	CD4dnTGF-βRII
		0.919253	0.336653	0.145004	1.21439	0.935559	0.741679			0.927188	0.12345	0.087861	0.880768	0.91107	0.95891			1.04345	0.0964862	1.01504	1.26094
		1.03579	0.568619	0.148421	1.2293	1.03247	1.12652			0.936489	0.125234	0.0888347	1.02543	0.91455	1.06908			1.05137	0.102747	0.95736	1.23004
		1.05025	0.485934	0.129674	1.00614	0.886689	0.848665			1.15167	0.117873	0.101628	0.963885	0.974837	1.04548			0.911533	0.099702	1.18644	1.17878
		Fig.3d IL-9 production								Fig.3f IL-9 production								Fig.3h IL-9 production
		Th9(IL-4+TGF-b)			Th9(IL-4+IL-1β)					Th9(IL-4+TGF-b)			Th9(IL-4+IL-1β)					Th9(IL-4+TGF-b)		Th9(IL-4+IL-1β)
		0nM	50nM	100nM	0nM	50nM	100nM			0ug/mL	5ug/mL	10ug/mL	0ug/mL	5ug/mL	10ug/mL			WT	CD4dnTGF-βRII	WT	CD4dnTGF-βRII
		4.76225	0.81275	0.12	6.67775	5.67325	5.68675			3.68825	0.11725	0.07425	6.7085	6.86075	6.0685			1.2684	0.0917333	2.20027	2.10987
		4.3145	0.68725	0.089	6.6875	6.31725	5.4115			3.49475	0.36925	0.18475	6.18825	6.22225	6.437			1.28173	0.0924	2.31187	2.06227
		4.36625	0.54125	0.04775	6.495	6.29875	5.8395			3.69375	0.53825	0.183	5.93475	5.9325	6.183			1.4164	0.0978667	2.32147	1.89933

## Sheet: Fig. 4
		Fig.4c IL-9 production									Fig.4d Il9 expression
		0.802133	0.554867	0.628133	0.561467	0.750867	0.558533	0.813867			0nM	0.5nM	1nM
		0.562067	0.710733	0.593267	0.6188	0.68	0.737467	0.1154			0.948421	0.433289	0.204272
		0.658933	0.518333	0.614067	0.553133	0.492467	0.547667	0.721			1.08749	0.456093	0.206579
		0.523	0.6308	0.6716	0.5864	0.617933	0.553333	0.142533			0.969559	0.475461	0.183171
		0.727933	0.684533	0.638267	0.680933	0.596467	0.747733	0.5456
		0.663333	0.695133	0.526533	0.510133	0.8028	0.5446	0.6396
		0.477733	0.5082	0.4852	0.6528	0.770067	0.7144	0.840667
		0.694133	0.563	0.5304	0.5094	0.6658	0.7142	0.767067			Fig.4e IL-9 production
		0.566	0.744067	0.487067	0.580933	0.5294	0.502067	0.6728			0nM	0.5nM	1nM
		0.6412	0.623933	0.548267	0.547067	0.492133	0.765467	0.808733			6.09493	2.76	1.02613
		0.4912	0.601933	0.537067	0.652333	0.6214	0.576267	0.481067			5.41467	2.3584	1.1328
		0.506	0.488933	0.546667	0.7242	0.816467	0.537533	0.772133			6.01627	3.16853	1.1008

## Sheet: Fig.5
		Fig.5a						Fig.5b						Fig.5c
			Th2	Th9(IL-4+TGF-b)	Th9(IL-4+IL-1β)				Th2	Th9(IL-4+TGF-b)	Th9(IL-4+IL-1β)				Th2	Th9(IL-4+TGF-b)	Th9(IL-4+IL-1β)
		Ctla4	523.234	1025.23	454.752			Eomes	469.649	310.209	335.945			Fasl	103.587	111.848	93.0297
		Havcr2	197.936	113.7	216.703			Tbx21	234.66	178.123	266.998			Prf1	389.913	189.375	344.469
		Pdcd1	256.673	320.087	281.244			Irf4	4412.53	5048.47	4140.82			Gzma	2945.79	1738.55	2878.74
		Lag3	333.643	370.064	290.072			Batf	595.205	547.235	843.85			Gzmb	4083.24	3399.44	3720.34
		Cd160	113.844	139.527	91.7072			Gata3	1828.01	2063.37	1728.25			Gzmc	304.4	168.033	374.483
		Nt5e	112.52	526.932	88.3558			HIF1a	1018.48	1330.02	1070.32			Gzmd	120.728	48.6353	192.045
								Foxo1	1605.27	2029.84	1320.57			Gzme	52.0043	24.8711	79.4788
														Gzmf	25.746	20.4403	48.723
														Gzmg	23.1041	18.335	33.8528
														Il9	243.683	552.042	2167.97
														Il2	74.9544	42.8443	87.4109
														Tnf	789.073	917.081	924.458
														Ifng	122.783	103.718	135.009
														Il21	77.6515	48.7165	320.65
		Fig.5f Specific killing (%)												Il3	24.1661	19.1952	35.4281
		Th9(IL-4+TGF-b)	42.2713	28.4734	35.2554	38.7097
		Th9(IL-4+IL-1β)	62.6374	52.9412	54.2274	59.5506

## Sheet: Fig.6
		Fig.6a Number of tumor foci (day16)
		PBS	215	202	167	184	145
		Th9(IL-4+TGF-β)	5	9	3	0	5
		Th9(IL-4+IL-1β)	0	5	0	6	3
		Fig.6b Number of tumor foci (day40)
		Th9(IL-4+TGF-β)	41	52	37	29	31
		Th9(IL-4+IL-1β)	19	27	13	9	30
		Fig.6c Survival rate (%)
		days	0	17	17	18	18	19	19	20	20	21	21	22	22	32	32	39	39	40	40	49	49	51	51	53	53	59	59	80
		PBS	100	100	90	90	80	80	70	70	40	40	10	10	0
		Th9(IL-4+IL-1β)	100	100	100	100	100	100	100	100	100	100	100	100	100	100	90	90	90	90	90	90	80	80	70	70	70	70	70	70
		Th9(IL-4+TGF-β)	100	100	100	100	100	100	100	100	100	100	100	100	100	100	100	100	90	90	80	80	60	60	50	50	40	40	30	30
		Fig.6dSurvival rate (%)
		days	0	17	17	18	18	19	19	20	20	23	23	29	29	33	33	37	37	39	39	41	41	42	42	46	46	60	60	64	64	72	72	80
		IgG	100	100	80	80	70	70	50	50	20	20	0
		Th9(IL-4+IL-1β)+IgG	100	100	100	100	100	100	100	100	100	100	100	100	100	100	90	90	90	90	80	80	80	80	80	80	70	70	70	70	70	70	60	60
		Th9(IL-4+IL-1β)+aIL-9	100	100	100	100	100	100	100	100	100	100	100	100	90	90	90	90	80	80	70	70	60	60	50	50	40	40	30	30	20	20	20	20

## Sheet: Supply Fig.1
	Il9 expression
	Treg	Th1	Th2	Th9	Th17	Th22	TGFβ+IL-1β	TGFβ+IL-2	TGFβ+IL-3	TGFβ+IL-5	TGFβ+IL-6	TGFβ+IL-7	TGFβ+IL-9	TGFβ+IL-11	TGFβ+IL-13	TGFβ+IL-15	TGFβ+IL-18	TGFβ+IL-21	TGFβ+IL-22	TGFβ+IL-25	TGFβ+IL-31	TGFβ+IL-33	TGFβ+IFNγ	TGFβ+TNF
	0.904338	0.00985041	1.10573	9.00588	0.0610344	1.17767	1.40776	0.939979	0.818072	0.887488	0.878288	0.974387	1.04509	1.09516	0.959996	1.08771	1.11662	1.24183	1.00935	1.08756	1.06481	1.02814	1.14137	1.28141
	1.06336	0.00969059	0.903502	9.85507	0.0620841	0.829051	1.33951	1.25788	0.752989	0.812534	0.955923	1.01894	1.16597	1.03882	0.950264	1.07535	1.12547	1.12589	1.07865	1.15045	1.02968	1.15215	1.11749	1.02899
	1.03989	0.0121646	0.939284	8.80445	0.0673692	1.34205	1.26956	1.20676	0.862044	0.804371	0.929826	0.981686	0.959752	1.18899	1.03214	1.15112	1.28657	1.01209	0.984889	1.00489	1.17865	0.895356	1.06218	1.14032

## Sheet: Supply Fig.2
			Supplementary Fig.2b IL-9 production
			0ng	1ng	5ng	10ng	20ng
			0.433929	2.136	4.60886	6.22657	6.80943
			0.519	2.28029	4.76943	6.45771	6.78257
			0.495071	2.52771	4.84714	6.32771	6.33829

## Sheet: Supply Fig.3
		IL-9 production
		Th9(IL-4+TGF-β)	Th9(IL-4+IL-1β)
		1.10607	1.31107
		1.13686	1.34636
		0.991	1.247

## Sheet: Supply Fig.4
		IL-5 production
		Th2	Th9(IL-4+TGF-β)	Th9(IL-4+IL-1β)
		697.333	298.167	432.333
		783.167	269.833	399
		747.333	220.667	310.667

## Sheet: Supply Fig.5
		IL-9 production
		Th1	Th2	Th9	Th9(IL-4+IL-1β) IL-1b 5ng	Th9(IL-4+IL-1β) IL-1β 10ng	Th9(IL-4+IL-1β) IL-1β 20ng
		0.0501429	0.102429	3.08371	3.38086	4.172	4.44686
		0.0422143	0.0867857	3.31486	3.63971	4.30829	4.27743
		0.0445	0.00657857	3.18486	3.48114	4.42486	4.258

[truncated: 7 more sheets: Supply Fig.6, Supply Fig.7, Supply Fig.8, Supply Fig.9, Supply Fig.10, Supply Fig.11, Supply Fig.12]
